# Supplementary material for: Inactivation of the Euchromatic Histone-Lysine N-Methyltransferase 2 Pathway in Pancreatic Epithelial Cells Antagonizes Cancer Initiation and Pancreatitis-Associated Promotion by Altering Growth and Immune Gene Expression Networks
Source: Front Cell Dev Biol. 2021 Jun 23;9:681153. doi: 10.3389/fcell.2021.681153 (PMC8261250; doi:10.3389/fcell.2021.681153)
Supplement: Supplementary file 2 [file Table_1.XLSX]

## Sheet: Sheet1
Supplementary Table 1: List of Antibodies
Peptide/protein target	Manufacturer, catalog #, and/or name of individual providing the antibody	RRID	Species raised in; monoclonal or polyclonal	Dilution used (method)
KRASG12D	Cell Signaling, 14429	AB_2728748	rabbit, monoclonal	1:1000 (WB)
H3K9me2	Cell Signaling, 9753L	AB_659848	rabbit, polyclonal	1:1000 (WB)
EHMT2/G9a	Cell Signaling, 3306	AB_2097647	rabbit, monoclonal	1:500 (WB)
EHMT1/GLP	Abcam, ab41969	AB_732115	mouse, monoclonal	1:1000 (WB)
WIZ	Invitrogen, PA5-21082	AB_11154149	rabbit, polyclonal	1:1000 (WB)
Total H3	Abcam, ab1791	AB_732115	rabbit, polyclonal	1:5000 (WB)
β-actin	Sigma-Aldrich, A2228	AB_476697	mouse, monoclonal	1:2000 (WB)
KRT19	Cell Signaling, 3984	AB_2133017	rabbit, polyclonal	1:1000 (WB)
P21	Abcam, 188224	AB_2734729	rabbit, monoclonal	1:500 (WB)
EHMT2/G9a	Perseus Proteomics, PP-A8620A-001		mouse, monoclonal	1:250 (PLA), 1:250 (IF)
EHMT2/G9a	Cell Signaling, 3306	AB_2097647	rabbit, monoclonal	1:100 (PLA), 1:100 (IF)
EHMT1/GLP	Abcam, ab41969	AB_732115	mouse, monoclonal	1:100 (PLA), 1:100 (IF)
WIZ	Invitrogen, PA5-21082	AB_11154149	rabbit, polyclonal	1:250 (PLA), 1:250 (IF)
H3K9me2	Diagenode, C15410060		rabbit, polyclonal	1:500 (IF)
Alexa 555	Invitrogen, A21428	AB_141784	goat-anti-rabbit IgG	1:500 (IF)
Alexa 488	Invitrogen, A11017	AB_143160	goat-anti-mouse IgG	1:500 (IF)
