# Supplementary material for: Inactivation of the Euchromatic Histone-Lysine N-Methyltransferase 2 Pathway in Pancreatic Epithelial Cells Antagonizes Cancer Initiation and Pancreatitis-Associated Promotion by Altering Growth and Immune Gene Expression Networks
Source: Front Cell Dev Biol. 2021 Jun 23;9:681153. doi: 10.3389/fcell.2021.681153 (PMC8261250; doi:10.3389/fcell.2021.681153)
Supplement: Supplementary file 3 [file Table_2.XLSX]

## Sheet: Sheet1
Supplementary Table 2: Primer Sequences
Gene:	Primer Sequence:
EHMT2	Forward	AGCTGGGCTTTGACTACGGT
	Reverse	GCCTTACTGGGGTCTCTGATG
EHMT1	Forward	GCTACGACTGTGTTGTCCTCT
	Reverse	CCACAGCATTGACACAGGGA
WIZ	Forward	TCTCATTACCTGCCAATCACC
	Reverse	AGCCCGAGTATCAAAACCAG
GAPDH	Forward	AACTTTGGCATTGTGGAAGG
	Reverse	ACACATTGGGGGTAGGAACA
B2M	Forward	ACCCGCCTCACATTGAAATCC
	Reverse	GGCGTATGTATCAGTCTCAGTG
B-Actin	Forward	TGTTACCAACTGGGACGACA
	Reverse	GGGGTGTTGAAGGTCTCAAA
