# Supplementary material for: Inactivation of the Euchromatic Histone-Lysine N-Methyltransferase 2 Pathway in Pancreatic Epithelial Cells Antagonizes Cancer Initiation and Pancreatitis-Associated Promotion by Altering Growth and Immune Gene Expression Networks
Source: Front Cell Dev Biol. 2021 Jun 23;9:681153. doi: 10.3389/fcell.2021.681153 (PMC8261250; doi:10.3389/fcell.2021.681153)
Supplement: Supplementary file 4 [file Table_3.XLSX]

## Sheet: Sheet1
Supplementary Table 3: List of Differentially Expressed Genes for KrasG12D;EHMT2fl/fl, KrasG12D and EHMT2fl/fl Animals
GeneId	GeneName	log2FC_EHMT2KOKRASPDXCre_PDXCre	logFC_KRASPDXCre_PDXCre	logFC_EHMT2KOPDXCre_PDXCre	FDR
ENSMUSG00000079539.2	Obp2b	5.59136	-2.49286	4.91126	1.41779e-43
ENSMUSG00000024032.7	Tff1	1.25588	6.57482	0.644938	3.5416e-41
ENSMUSG00000086010.8	Gm15318	0.220301	4.77286	0.162433	1.06683e-40
ENSMUSG00000071517.6	Gm10334	7.44235	1.04007	6.59813	4.2232e-38
ENSMUSG00000030049.5	Gkn2	5.45559	10.9771	0	4.51657e-30
ENSMUSG00000062751.5	Prss1	5.15419	0.311002	4.40435	4.53917e-28
ENSMUSG00000030050.4	Gkn1	3.71485	9.76414	-0.45039	1.83688e-27
ENSMUSG00000024386.9	Proc	3.1776	-1.90297	3.19016	9.70432e-25
ENSMUSG00000004552.16	Ctse	-0.302644	5.27209	-0.0166678	1.15554e-24
ENSMUSG00000037095.8	Lrg1	-0.489519	2.62533	-1.03093	3.30998e-24
ENSMUSG00000037974.16	Muc5ac	0	9.1151	0	1.80078e-23
ENSMUSG00000030017.2	Reg3g	-0.540582	3.28278	0.719512	1.65449e-22
ENSMUSG00000041801.5	Phlda3	3.48945	0.803538	2.24577	1.40254e-21
ENSMUSG00000037145.14	2210407C18Rik	4.10746	9.21598	0	2.92887e-21
ENSMUSG00000058119.6	Gm5771	5.4884	1.31301	4.69306	2.46339e-20
ENSMUSG00000030048.5	Gkn3	2.71276	6.34888	1.62824	1.72596e-19
ENSMUSG00000076612.8	Ighg2c	-7.48219	4.44213	-5.64961	8.24275e-19
ENSMUSG00000067149.6	Jchain	-5.4642	2.54953	-2.29795	9.81081e-19
ENSMUSG00000058022.14	Adtrp	6.80451	1.32088	6.83889	2.96401e-18
ENSMUSG00000076609.2	Igkc	-4.01017	3.13243	-2.15769	5.03441e-18
ENSMUSG00000095079.6	Igha	-4.99616	3.30179	-4.93143	5.61652e-17
ENSMUSG00000096525.2	Gm2663	6.45755	2.7863	4.4167	8.94885e-17
ENSMUSG00000034634.7	Ly6d	-3.06207	3.20268	-2.89182	2.40026e-16
ENSMUSG00000103912.1	Gm33819	8.39571	0	7.20081	4.18244e-16
ENSMUSG00000094689.1	Ighv1-81	-5.39606	3.67078	-2.81528	4.42465e-16
ENSMUSG00000076605.2	Igkj2	-4.48789	3.65566	-2.60834	4.22424e-15
ENSMUSG00000028356.4	Ambp	3.57466	0.531411	3.24559	5.85417e-15
ENSMUSG00000071519.6	Prss3	4.85997	1.55308	4.20348	6.06519e-15
ENSMUSG00000096422.2	Igkv12-44	-4.91476	4.01617	-4.91476	5.09699e-14
ENSMUSG00000001348.15	Acp5	-2.24506	0.837457	-1.99635	2.39829e-13
ENSMUSG00000095351.2	Igkv3-2	-4.50883	5.93634	-2.72988	8.80078e-13
ENSMUSG00000053964.17	Lgals4	2.4935	5.2038	-1.53023	1.02116e-12
ENSMUSG00000020000.7	Moxd1	3.81111	-1.14878	3.78764	2.36004e-12
ENSMUSG00000047844.3	Bex4	3.59795	0.347921	2.66437	2.93181e-12
ENSMUSG00000093894.1	Ighv1-53	-5.33559	5.37422	-5.33559	4.53289e-12
ENSMUSG00000076607.1	Igkj4	-6.40867	2.83999	-3.32001	4.98965e-12
ENSMUSG00000094420.2	Igkv10-96	-4.61632	2.34762	-4.86093	6.33142e-12
ENSMUSG00000008193.13	Spib	-5.26866	1.45199	-5.13347	1.02047e-11
ENSMUSG00000033722.9	BC034090	0.749255	-2.74098	0.628694	1.07516e-11
ENSMUSG00000076604.1	Igkj1	-4.51754	3.0192	-2.9153	1.07915e-11
ENSMUSG00000076618.1	Ighj4	-4.66354	2.67793	-4.11608	1.08117e-11
ENSMUSG00000020475.3	Pgam2	4.06762	-0.183271	3.94635	1.25448e-11
ENSMUSG00000101629.1	Gm29588	5.12596	1.59116	2.63656	2.7478e-11
ENSMUSG00000094872.1	Igkv9-120	-3.25294	4.6841	-2.76314	2.9967e-11
ENSMUSG00000094808.2	1810009J06Rik	8.89842	5.06014	6.74739	7.04959e-11
ENSMUSG00000076620.2	Ighj2	-5.2861	2.91816	-4.17107	8.23482e-11
ENSMUSG00000076508.3	Igkv17-127	-4.90019	4.8856	-3.12122	1.13645e-10
ENSMUSG00000076608.2	Igkj5	-6.64197	3.6187	-1.58413	1.13645e-10
ENSMUSG00000032473.13	Cldn18	8.76555	7.40222	9.25751	1.89273e-10
ENSMUSG00000060586.11	H2-Eb1	-1.24184	2.28944	-1.73339	2.84784e-10
ENSMUSG00000076621.1	Ighj1	-6.47325	2.68999	-1.57477	2.99355e-10
ENSMUSG00000035540.12	Gc	2.02351	-0.351158	2.17364	3.64409e-10
ENSMUSG00000023067.14	Cdkn1a	2.77701	0.170307	2.14768	3.76632e-10
ENSMUSG00000005087.17	Cd44	-0.754468	1.93292	-0.534237	4.19758e-10
ENSMUSG00000073421.6	H2-Ab1	-1.00154	2.33024	-1.75467	6.48544e-10
ENSMUSG00000029322.12	Plac8	-1.04343	1.69438	-1.70971	7.91607e-10
ENSMUSG00000063252.6	Gm4744	4.07586	1.00363	1.89788	9.0475e-10
ENSMUSG00000026249.10	Serpine2	2.45893	0.262682	1.58732	2.41431e-09
ENSMUSG00000095335.2	Igkv3-5	-5.08721	3.90601	-5.08721	2.5882e-09
ENSMUSG00000006574.15	Slc4a1	-0.0991451	-0.405068	3.75476	3.4769e-09
ENSMUSG00000052520.7	Cyp2j5	3.8701	-0.479	3.46698	3.4938e-09
ENSMUSG00000076614.7	Ighg1	-5.33627	2.36469	-7.2917	4.70763e-09
ENSMUSG00000068587.10	Mgam	1.83488	-1.76742	1.75534	6.51087e-09
ENSMUSG00000094797.1	Igkv6-15	-6.03014	2.68647	-4.1966	7.5108e-09
ENSMUSG00000023140.4	Reg2	-2.97097	1.80774	-1.37061	7.93091e-09
ENSMUSG00000036594.15	H2-Aa	-1.10066	2.18384	-1.77611	8.14747e-09
ENSMUSG00000022226.6	Mcpt2	2.10803	7.81334	0	9.69869e-09
ENSMUSG00000028255.6	Clca1	8.02798	10.0526	0	1.08729e-08
ENSMUSG00000032348.6	Gsta4	1.66586	3.64192	0.817736	1.08729e-08
ENSMUSG00000021185.16	Dglucy	1.95284	-0.0140219	1.40917	1.18132e-08
ENSMUSG00000093861.2	Igkv1-110	-4.57655	3.03722	-3.13288	1.18132e-08
ENSMUSG00000026390.7	Marco	-7.3447	0.878654	-7.43625	1.36932e-08
ENSMUSG00000021091.8	Serpina3n	-0.728704	2.60512	-0.680169	1.5211e-08
ENSMUSG00000076619.1	Ighj3	-6.30864	2.87546	-4.52967	1.9096e-08
ENSMUSG00000001281.10	Itgb7	-4.56947	1.38965	-3.38143	1.9237e-08
ENSMUSG00000076617.9	Ighm	-3.28303	2.44439	-1.88943	2.06879e-08
ENSMUSG00000094075.1	Ighv1-80	-3.96949	4.13791	-3.96949	2.06879e-08
ENSMUSG00000093327.1	Mir5107	-1.51089	2.09338	-1.779	2.32087e-08
ENSMUSG00000005089.15	Slc1a2	2.35031	-0.170915	3.03238	2.54932e-08
ENSMUSG00000065987.12	Cd209b	-5.45867	1.46921	-8.95813	2.59873e-08
ENSMUSG00000026581.14	Sell	-6.18202	0.782296	-5.17657	3.32146e-08
ENSMUSG00000094335.2	Igkv1-117	-4.03362	3.09739	-3.08503	4.68209e-08
ENSMUSG00000037852.8	Cpe	-0.777839	-2.17887	0.0471467	5.01066e-08
ENSMUSG00000022871.13	Fetub	-2.4915	2.54855	-0.350134	5.21253e-08
ENSMUSG00000071356.7	Reg3b	-2.71717	1.7073	-2.17933	6.26274e-08
ENSMUSG00000026395.16	Ptprc	-3.43055	1.20267	-3.79464	6.7249e-08
ENSMUSG00000024610.15	Cd74	-1.749	2.10507	-1.84791	7.12982e-08
ENSMUSG00000076731.3	Ighv8-12	-4.60834	3.09442	-4.60834	7.2324e-08
ENSMUSG00000022504.10	Ciita	-2.82645	1.16611	-2.8921	8.3505e-08
ENSMUSG00000024292.15	Cyp4f14	2.29675	-1.80237	2.05859	8.42102e-08
ENSMUSG00000030707.15	Coro1a	-2.17684	1.52601	-2.92457	9.09566e-08
ENSMUSG00000036526.8	Card11	-4.98459	1.39753	-4.27754	9.74167e-08
ENSMUSG00000016942.6	Tmprss6	3.03952	-0.508282	2.18029	1.06616e-07
ENSMUSG00000095771.2	Igkv14-111	-6.00829	2.83641	-3.45535	1.13495e-07
ENSMUSG00000022488.9	Nckap1l	-2.00438	2.20525	-0.955115	1.21728e-07
ENSMUSG00000031382.14	Asb11	1.93154	-0.862456	0.973456	1.21728e-07
ENSMUSG00000073902.5	Gm1966	-5.87744	0.827237	-4.17878	1.21728e-07
ENSMUSG00000024673.9	Ms4a1	-4.56646	0.742501	-7.08885	1.26439e-07
ENSMUSG00000076613.4	Ighg2b	-5.83191	2.77185	-4.23947	1.30902e-07
ENSMUSG00000073940.3	Hbb-bt	0.911484	-0.101458	2.36565	1.44067e-07
ENSMUSG00000026417.13	Pigr	2.24975	3.40068	1.4732	1.62673e-07
ENSMUSG00000039264.9	Gimap3	-4.75734	0.993749	-4.78207	1.74279e-07
ENSMUSG00000003873.11	Bax	1.85038	0.246421	0.704365	1.79051e-07
ENSMUSG00000094546.1	Ighv1-26	-3.73202	2.47401	-3.15897	1.89609e-07
ENSMUSG00000022372.14	Sla	-3.1367	1.12052	-2.98256	1.99982e-07
ENSMUSG00000030214.7	Plbd1	-1.90832	2.06139	-1.87096	2.02799e-07
ENSMUSG00000076569.3	Igkv5-39	-6.24256	2.77174	-3.68948	2.02799e-07
ENSMUSG00000002204.9	Napsa	-2.86618	1.79848	-2.63955	2.04206e-07
ENSMUSG00000061100.5	Retnla	1.88677	2.74342	0.6721	2.1484e-07
ENSMUSG00000032053.8	Pou2af1	-5.78357	1.23529	-4.17486	2.19329e-07
ENSMUSG00000000409.14	Lck	-4.44874	1.04766	-3.64498	2.22673e-07
ENSMUSG00000092550.2	Gm20496	-1.12366	1.24402	-1.83204	2.27256e-07
ENSMUSG00000021795.10	Sftpd	8.34134	6.57242	7.76246	2.30766e-07
ENSMUSG00000094006.2	Igkv4-59	-5.06375	2.8542	-5.06375	2.40956e-07
ENSMUSG00000096464.2	Ighv2-2	-6.04097	2.20581	-6.04097	2.40956e-07
ENSMUSG00000000682.7	Cd52	-2.12022	1.22415	-3.22462	2.47844e-07
ENSMUSG00000005540.10	Fcer2a	-6.78303	0.774211	-6.88462	2.58199e-07
ENSMUSG00000060548.13	Tnfrsf19	1.56839	-0.622205	1.90815	2.81858e-07
ENSMUSG00000003283.14	Hck	-1.04895	2.07336	-1.65101	2.82744e-07
ENSMUSG00000037649.10	H2-DMa	-0.66317	1.50771	-1.32225	2.88162e-07
ENSMUSG00000076672.7	Ighv3-6	-3.27184	2.61932	-4.25127	2.88162e-07
ENSMUSG00000048458.8	Inka2	2.79287	-0.0230228	1.98396	3.37828e-07
ENSMUSG00000049103.14	Ccr2	0.798408	2.93816	0.162266	3.41945e-07
ENSMUSG00000034457.10	Eda2r	2.54353	-0.8699	1.94186	4.02991e-07
ENSMUSG00000041202.12	Pla2g2d	-2.93282	2.11877	-3.47424	4.02991e-07
ENSMUSG00000024186.15	Rgs11	0.970347	-1.08178	-0.419263	4.26165e-07
ENSMUSG00000040592.11	Cd79b	-3.50045	1.10095	-4.26584	4.44272e-07
ENSMUSG00000035042.2	Ccl5	-2.48082	1.69413	-2.73787	4.49157e-07
ENSMUSG00000017453.4	Pipox	3.42037	1.18312	2.87559	4.5392e-07
ENSMUSG00000027322.11	Siglec1	-3.61363	1.72564	-2.19067	4.71551e-07
ENSMUSG00000040747.9	Cd53	-2.50072	1.27278	-2.26366	4.72252e-07
ENSMUSG00000023274.14	Cd4	-4.57447	1.68669	-3.87938	4.80942e-07
ENSMUSG00000069516.8	Lyz2	0.285524	1.68841	-0.753532	4.86325e-07
ENSMUSG00000024682.3	Cblif	7.185	2.67529	8.73838	5.22073e-07
ENSMUSG00000030830.18	Itgal	-2.58962	1.51412	-2.27286	5.22073e-07
ENSMUSG00000114461.1	Gm48155	8.0857	0	6.19933	5.22073e-07
ENSMUSG00000063130.4	Calml3	7.58478	0	6.56301	5.22582e-07
ENSMUSG00000027082.15	Tfpi	2.27591	-0.125597	2.50814	5.29812e-07
ENSMUSG00000020143.15	Dock2	-3.44933	0.932671	-2.50004	5.39658e-07
ENSMUSG00000034116.17	Vav1	-2.04113	1.53939	-1.95422	5.77736e-07
ENSMUSG00000079547.4	H2-DMb1	-0.4617	2.17125	-1.51205	5.77736e-07
ENSMUSG00000024087.4	Cyp1b1	-2.06107	1.31856	-1.28357	5.88505e-07
ENSMUSG00000041515.10	Irf8	-2.24659	1.62433	-2.38069	5.94047e-07
ENSMUSG00000068744.12	Psrc1	3.06373	-0.455528	1.94607	5.99157e-07
ENSMUSG00000033220.7	Rac2	-3.38032	1.52547	-3.05637	6.07826e-07
ENSMUSG00000003882.5	Il7r	-4.65149	1.2453	-3.96963	6.13021e-07
ENSMUSG00000023078.6	Cxcl13	-2.9063	2.31406	-2.90171	6.13021e-07
ENSMUSG00000018654.17	Ikzf1	-4.11083	1.25691	-3.74686	6.22809e-07
ENSMUSG00000052305.6	Hbb-bs	0.543445	-0.0544098	2.11078	6.48963e-07
ENSMUSG00000071713.6	Csf2rb	-2.8473	1.67327	-2.58254	6.60706e-07
ENSMUSG00000034227.7	Foxj1	3.23999	-0.480742	1.89159	6.7786e-07
ENSMUSG00000024338.15	Psmb8	-0.791418	1.32713	-1.91003	6.99471e-07
ENSMUSG00000026616.16	Cr2	-5.92586	1.22786	-7.87461	6.99471e-07
ENSMUSG00000032093.7	Cd3e	-5.52834	0.75325	-4.55487	6.99471e-07
ENSMUSG00000026839.17	Upp2	2.25875	-1.85879	1.57907	7.05221e-07
ENSMUSG00000017316.13	Ppy	1.71801	3.39379	-0.0287442	7.2203e-07
ENSMUSG00000038642.10	Ctss	-0.821031	1.78994	-1.25403	8.68199e-07
ENSMUSG00000054612.4	Mgmt	2.15511	0.307504	1.14235	8.75092e-07
ENSMUSG00000068227.9	Il2rb	-3.33373	1.7296	-4.02417	8.75092e-07
ENSMUSG00000104213.5	Ighd	-5.4116	0.89407	-4.51853	9.01123e-07
ENSMUSG00000054252.18	Fgfr3	1.62071	-0.498842	0.924506	9.18956e-07
ENSMUSG00000027962.14	Vcam1	-1.80916	1.8502	-1.09612	9.62433e-07
ENSMUSG00000037944.8	Ccr7	-4.2877	1.17106	-4.66597	9.7537e-07
ENSMUSG00000022491.5	Glycam1	-8.85248	2.6448	-7.07228	1.02218e-06
ENSMUSG00000030724.7	Cd19	-5.48313	1.16623	-4.43289	1.02218e-06
ENSMUSG00000030745.9	Il21r	-4.04801	1.19901	-4.16977	1.02218e-06
ENSMUSG00000041481.17	Serpina3g	-4.35361	1.48424	-4.00554	1.02218e-06
ENSMUSG00000045322.10	Tlr9	-2.46466	2.23809	-2.12626	1.02218e-06
ENSMUSG00000044309.8	Apol7c	-6.89157	1.06792	-6.42983	1.08971e-06
ENSMUSG00000008496.19	Pou2f2	-4.92883	1.63862	-3.80614	1.10437e-06
ENSMUSG00000092463.1	Gm20489	-2.72296	1.54553	-2.69458	1.10551e-06
ENSMUSG00000014453.4	Blk	-3.8147	1.27086	-6.6824	1.17948e-06
ENSMUSG00000048251.15	Bcl11b	-6.8374	1.40622	-6.8374	1.25277e-06
ENSMUSG00000094806.2	Cyp2d10	7.92073	3.29852	6.85988	1.25277e-06
ENSMUSG00000029417.9	Cxcl9	-5.85945	2.57594	-4.08025	1.56234e-06
ENSMUSG00000034127.15	Tspan8	2.76071	4.25448	0.490056	1.71339e-06
ENSMUSG00000003379.7	Cd79a	-4.06301	1.24874	-4.93447	1.72795e-06
ENSMUSG00000074280.6	Gm6166	-1.72326	-0.0282889	-2.59831	2.09622e-06
ENSMUSG00000069917.7	Hba-a2	0.673529	0.0249881	2.41596	2.13496e-06
ENSMUSG00000018927.3	Ccl6	1.61736	3.12417	0.615881	2.25366e-06
ENSMUSG00000034330.10	Plcg2	-0.928605	1.4539	-1.04087	2.40491e-06
ENSMUSG00000020326.7	Ccng1	1.64384	-0.431092	1.21137	2.4692e-06
ENSMUSG00000107092.1	Gm7993	-1.70596	0.671328	-1.37633	2.49721e-06
ENSMUSG00000015340.10	Cybb	-1.36819	1.97053	-0.847983	2.71802e-06
ENSMUSG00000051457.7	Spn	-3.67145	1.41007	-3.29014	2.81255e-06
ENSMUSG00000046818.7	Ddit4l	2.27637	-0.382741	1.65999	2.90885e-06
ENSMUSG00000059898.9	Dsc3	-8.18004	0.862323	-8.18004	3.6456e-06
ENSMUSG00000018168.8	Ikzf3	-4.03434	1.27362	-4.02126	3.73728e-06
ENSMUSG00000022831.14	Hcls1	-1.74729	1.72051	-1.65239	3.94827e-06
ENSMUSG00000028581.17	Laptm5	-1.41419	1.99363	-1.26441	3.94827e-06
ENSMUSG00000030220.13	Arhgdib	-2.06207	1.26774	-1.821	3.9531e-06
ENSMUSG00000047880.15	Cxcr5	-4.89418	1.34377	-5.06314	4.07341e-06
ENSMUSG00000076615.4	Ighg3	-4.33319	2.52435	-6.30485	4.40882e-06
ENSMUSG00000075602.10	Ly6a	1.38954	1.87175	0.698302	4.5002e-06
ENSMUSG00000048163.13	Selplg	-1.36543	1.97205	-1.27086	4.60279e-06
ENSMUSG00000031304.18	Il2rg	-2.88445	1.53881	-2.51563	5.00992e-06
ENSMUSG00000030748.9	Il4ra	-0.58584	1.82861	-0.849801	5.16622e-06
ENSMUSG00000030577.14	Cd22	-5.97708	1.42007	-4.38961	5.29389e-06
ENSMUSG00000001588.12	Acap1	-4.21503	1.28127	-3.35765	5.48576e-06
ENSMUSG00000105906.1	Iglc1	-2.10979	2.34581	-3.40447	5.56895e-06
ENSMUSG00000014030.15	Pax5	-5.57733	0.796457	-4.88773	5.72237e-06
ENSMUSG00000035273.14	Hpse	-2.46696	0.980518	-3.16213	6.3983e-06
ENSMUSG00000031779.3	Ccl22	-4.55422	1.11556	-5.34289	6.58337e-06
ENSMUSG00000028364.15	Tnc	-3.1336	1.43213	-2.71587	6.83269e-06
ENSMUSG00000076928.5	Trac	-3.88985	1.49307	-4.66493	7.02194e-06
ENSMUSG00000029866.13	Kel	3.26044	1.23406	2.3724	7.11231e-06
ENSMUSG00000076937.3	Iglc2	-3.43363	1.42778	-4.36532	7.12562e-06
ENSMUSG00000018623.9	Mmp7	8.38815	6.82704	7.10971	7.3407e-06
ENSMUSG00000096410.2	Ighv1-19	-2.76085	2.82548	-4.72011	7.36471e-06
ENSMUSG00000001128.7	Cfp	-0.183074	2.28045	-0.377192	7.47003e-06
ENSMUSG00000034463.4	Scara3	1.85808	0.501628	1.62314	7.8914e-06
ENSMUSG00000025279.7	Dnase1l3	-5.48159	1.88156	-3.51526	8.0229e-06
ENSMUSG00000098814.2	Igkv19-93	-6.09979	1.96502	-3.54678	8.40967e-06
ENSMUSG00000031101.6	Sash3	-3.25657	1.35777	-2.87963	8.47564e-06
ENSMUSG00000053977.13	Cd8a	-7.78043	0.911069	-5.16226	8.69283e-06
ENSMUSG00000021457.14	Syk	-2.53808	1.25727	-1.93203	8.71196e-06
ENSMUSG00000002020.15	Ltbp2	-3.69558	1.42798	-2.90572	9.22226e-06
ENSMUSG00000000486.13	Sept1	-2.61312	1.51053	-3.1507	9.36685e-06
ENSMUSG00000021624.9	Cd180	-2.70978	1.59852	-1.9925	1.00873e-05
ENSMUSG00000030789.9	Itgax	-0.973725	2.64009	-1.60176	1.03053e-05
ENSMUSG00000067212.8	H2-T23	-0.190264	1.39889	-0.668372	1.03194e-05
ENSMUSG00000026656.15	Fcgr2b	0.0882988	1.94872	-0.337331	1.04469e-05
ENSMUSG00000000031.16	H19	-2.79604	-2.01063	0.289037	1.11922e-05
ENSMUSG00000030798.15	Cd37	-2.34723	1.63743	-2.19105	1.11922e-05
ENSMUSG00000013643.13	Lypd8	7.39042	8.67243	2.56391	1.1647e-05
ENSMUSG00000085156.8	Snhg15	1.75457	-0.366123	-0.210082	1.19657e-05
ENSMUSG00000030786.18	Itgam	0.664098	3.41065	0.929522	1.28154e-05
ENSMUSG00000042474.6	Fcmr	-4.76309	1.00399	-3.49548	1.30761e-05
ENSMUSG00000056973.6	Ces1d	1.6179	0.0880309	0.926632	1.30761e-05
ENSMUSG00000027009.18	Itga4	-3.21614	0.781287	-2.74454	1.3179e-05
ENSMUSG00000069919.7	Hba-a1	0.728953	0.221432	2.48237	1.3179e-05
ENSMUSG00000020573.17	Pik3cg	-1.70867	2.07487	-0.790904	1.34255e-05
ENSMUSG00000052336.7	Cx3cr1	-1.35303	1.72564	-1.09121	1.34255e-05
ENSMUSG00000076564.2	Igkv12-46	-7.44296	0.78846	-7.44296	1.40416e-05
ENSMUSG00000024334.9	H2-Oa	-4.8607	1.54619	-4.23074	1.49368e-05
ENSMUSG00000026822.14	Lcn2	3.95745	3.6755	3.03391	1.75088e-05
ENSMUSG00000036743.4	Psma8	3.5665	-1.71669	3.63378	1.7648e-05
ENSMUSG00000052142.15	Rasal3	-3.10905	0.881669	-3.24986	1.78708e-05
ENSMUSG00000046805.10	Mpeg1	-1.35665	2.22266	-1.50003	1.78763e-05
ENSMUSG00000070354.13	Evi2	-2.7514	1.10634	-2.22244	1.9629e-05
ENSMUSG00000071714.7	Csf2rb2	-3.42446	1.36867	-3.14782	1.97201e-05
ENSMUSG00000039936.18	Pik3cd	-2.58355	1.30795	-2.64343	2.02117e-05
ENSMUSG00000060550.16	H2-Q7	-0.998259	1.80903	-1.44661	2.30293e-05
ENSMUSG00000006519.11	Cyba	0.520071	1.56392	-0.126718	2.40854e-05
ENSMUSG00000056737.14	Capg	1.39439	2.17078	0.984095	2.46696e-05
ENSMUSG00000024399.5	Ltb	-3.04201	1.11278	-3.08205	2.50733e-05
ENSMUSG00000027863.8	Cd2	-3.37965	1.54027	-4.88227	2.50733e-05
ENSMUSG00000025497.15	Cdhr5	4.45978	1.78195	4.05548	2.78158e-05
ENSMUSG00000071068.7	Treml2	-5.58383	0.74931	-3.9302	2.8191e-05
ENSMUSG00000009687.14	Fxyd5	-0.2046	1.74442	-0.117422	2.84065e-05
ENSMUSG00000028716.15	Pdzk1ip1	1.98393	0.417151	1.28918	2.9862e-05
ENSMUSG00000039158.11	Akna	-2.84726	1.20504	-2.79025	2.9862e-05
ENSMUSG00000039070.5	Cpa4	-1.85536	-8.96786	-0.00444248	3.01946e-05
ENSMUSG00000042750.7	Bex2	2.19948	0.578091	1.24068	3.02066e-05
ENSMUSG00000048865.16	Arhgap30	-3.14739	1.14478	-1.97272	3.0478e-05
ENSMUSG00000058715.11	Fcer1g	0.563992	2.3198	0.469489	3.32269e-05
ENSMUSG00000026692.12	Fmo4	3.74577	-0.458142	3.50455	3.69994e-05
ENSMUSG00000074934.3	Grem1	-3.99134	1.74194	-5.94437	3.80145e-05
ENSMUSG00000022439.9	Parvg	-3.89649	1.05822	-4.27189	3.87373e-05
ENSMUSG00000006360.11	Crip1	0.699295	1.49807	0.071479	3.92968e-05
ENSMUSG00000028337.14	Coro2a	-0.638795	1.94062	-1.40004	4.14897e-05
ENSMUSG00000041538.16	H2-Ob	-3.49682	1.23271	-3.87257	4.17442e-05
ENSMUSG00000026875.14	Traf1	-1.89613	1.65081	-2.8946	4.19913e-05
ENSMUSG00000052013.15	Btla	-4.80274	0.699007	-4.97991	4.51723e-05
ENSMUSG00000052160.7	Pld4	-0.66583	2.03167	-0.695063	4.79382e-05
ENSMUSG00000052889.11	Prkcb	-3.01699	1.40582	-2.56457	4.81835e-05
ENSMUSG00000064330.9	Pde6h	-1.85427	1.35545	-1.57151	4.81835e-05
ENSMUSG00000020788.15	Atp2a3	-0.813671	1.11259	-0.698979	4.88142e-05
ENSMUSG00000013083.8	2200002J24Rik	2.06452	-0.512953	1.89719	5.22018e-05
ENSMUSG00000027843.13	Ptpn22	-3.8149	0.763183	-3.30993	5.44627e-05
ENSMUSG00000018209.15	Stk4	-1.13116	0.784694	-0.739756	5.91287e-05
ENSMUSG00000023913.17	Pla2g7	-0.694932	2.1782	-0.485607	5.94306e-05
ENSMUSG00000108596.1	Gm49368	0.47803	3.2243	0.60774	6.12927e-05
ENSMUSG00000043263.13	Ifi209	-4.31015	0.731282	-4.19108	6.78409e-05
ENSMUSG00000041642.18	Kif21b	-1.36855	0.891291	-1.99378	6.84203e-05
ENSMUSG00000071551.13	Akr1c19	2.61657	-0.237265	1.58902	7.39141e-05
ENSMUSG00000040907.15	Atp1a3	-0.61043	2.80249	-0.83516	7.81113e-05
ENSMUSG00000039621.13	Prex1	-1.3144	1.619	-0.801288	8.35494e-05
ENSMUSG00000031827.13	Cotl1	-0.697388	1.48172	-0.681208	8.41137e-05
ENSMUSG00000035697.14	Arhgap45	-2.03938	0.864806	-2.44375	8.77068e-05
ENSMUSG00000051506.17	Wdfy4	-2.76735	1.92515	-2.4322	8.98088e-05
ENSMUSG00000076695.7	Ighv1-18	-3.5806	4.25955	-1.02734	8.98088e-05
ENSMUSG00000032094.8	Cd3d	-3.15566	1.33766	-5.11302	9.14195e-05
ENSMUSG00000046480.6	Scn4b	0.109235	-2.22951	0.32832	9.14503e-05
ENSMUSG00000026387.15	Sctr	2.62395	-1.07582	1.65339	9.3396e-05
ENSMUSG00000068617.5	Efcab1	3.42732	0.179581	2.95023	9.3396e-05
ENSMUSG00000026042.16	Col5a2	1.84453	0.0818448	1.94805	9.35162e-05
ENSMUSG00000090054.1	Gm15629	-1.82263	0.941922	-2.34703	0.00010152
ENSMUSG00000037307.11	Banf2	1.90562	-0.693424	0.949952	0.000102552
ENSMUSG00000039450.11	Dcxr	1.76676	0.524938	0.78391	0.000102552
ENSMUSG00000072620.3	Slfn2	-1.55729	1.30979	-1.28816	0.000102552
ENSMUSG00000040722.7	Scamp5	2.63548	1.63331	2.50786	0.000103405
ENSMUSG00000095704.2	Gm8221	-7.63385	0.517792	-5.85401	0.00010481
ENSMUSG00000056290.16	Ms4a4b	-3.08255	0.804988	-4.87547	0.000107919
ENSMUSG00000076934.2	Iglv1	-2.99654	2.16052	-1.05709	0.00011085
ENSMUSG00000058099.16	Nfam1	0.14368	2.23209	-0.427847	0.00011345
ENSMUSG00000004665.10	Cnn2	-1.76028	1.32338	-0.980678	0.000114555
ENSMUSG00000018819.10	Lsp1	-0.831749	1.59641	-0.830313	0.000114555
ENSMUSG00000031662.8	Snx20	-1.58573	1.79669	-1.45895	0.000116632
ENSMUSG00000021298.8	Gpr132	-1.69558	1.99772	-3.06881	0.000117498
ENSMUSG00000052085.7	Dock8	-2.59722	1.2062	-1.80064	0.000122553
ENSMUSG00000016552.13	Foxred2	-0.576129	0.98767	-0.425926	0.000125101
ENSMUSG00000016756.17	Cmah	-2.65949	0.693516	-2.32059	0.000129306
ENSMUSG00000047497.10	Adamts12	-0.632224	-0.280994	1.04816	0.000129306
ENSMUSG00000063286.7	Gm8995	-2.59533	0.687172	-2.47661	0.000129517
ENSMUSG00000111856.1	6530413G14Rik	-2.03073	0.857762	-1.67378	0.000131897
ENSMUSG00000047230.6	Cldn2	3.99625	3.79752	3.7046	0.000132916
ENSMUSG00000022014.15	Epsti1	-2.27657	1.03449	-2.21491	0.000141358
ENSMUSG00000029204.7	Rhoh	-3.82707	1.10537	-4.17538	0.000143252
ENSMUSG00000011034.6	Slc5a1	1.58158	-0.347926	1.31126	0.000144347
ENSMUSG00000038776.13	Ephx1	1.9745	0.575217	1.44938	0.000145633
ENSMUSG00000017390.15	Aldoc	2.23792	0.616637	1.92013	0.000145784
ENSMUSG00000058952.12	Cfi	4.45347	3.38203	3.79054	0.000147494
ENSMUSG00000004707.14	Ly9	-2.85446	0.904678	-3.56284	0.000152225
ENSMUSG00000020101.14	Vsir	-0.699687	1.42903	-0.81145	0.000152225
ENSMUSG00000050010.8	Shisa3	-3.60671	1.23058	-4.33961	0.0001558
ENSMUSG00000000544.14	Gpa33	7.89322	7.53616	7.65541	0.00015738
ENSMUSG00000047810.9	Ccdc88b	-2.09332	1.05111	-2.2996	0.000159265
ENSMUSG00000020077.14	Srgn	-0.803968	1.21834	-1.48813	0.000161866
ENSMUSG00000001741.12	Il16	-2.18595	0.989365	-2.04253	0.000163278
ENSMUSG00000002699.13	Lcp2	-2.60898	1.41657	-2.78727	0.000165604
ENSMUSG00000029304.14	Spp1	1.74875	0.0530604	1.07447	0.000165604
ENSMUSG00000074151.13	Nlrc5	-1.96422	0.940187	-2.8114	0.000168512
ENSMUSG00000032038.7	St3gal4	1.5141	0.341874	0.969065	0.000169449
ENSMUSG00000069132.3	Nxph2	1.36999	-0.486517	1.83642	0.000174022
ENSMUSG00000040345.10	Arhgap9	-0.451015	1.21108	-0.848621	0.000177895
ENSMUSG00000060807.7	Serpina6	1.87829	-2.75504	1.85786	0.000177895
ENSMUSG00000022575.5	Gsdmd	-0.56671	1.48717	-0.562304	0.00018029
ENSMUSG00000037922.13	Bank1	-2.91629	1.22959	-3.09522	0.000181304
ENSMUSG00000004612.9	Nkg7	-3.48513	1.46281	-3.27426	0.000183559
ENSMUSG00000075284.10	Wipf1	-1.56554	0.993052	-1.02018	0.00018659
ENSMUSG00000079057.4	Cyp4v3	1.49994	0.0804193	1.73734	0.000191004
ENSMUSG00000030742.7	Lat	-7.35377	0.555781	-4.24404	0.000193794
ENSMUSG00000055805.15	Fmnl1	-2.06844	1.36808	-1.68498	0.000194484
ENSMUSG00000037548.15	H2-DMb2	-3.0486	0.824735	-3.31564	0.000200643
ENSMUSG00000020120.15	Plek	-0.834406	2.00195	-1.33243	0.00020115
ENSMUSG00000037942.5	Crp	2.67883	-0.208764	1.41988	0.000203815
ENSMUSG00000021356.10	Irf4	-2.52454	1.60344	-2.00401	0.000208981
ENSMUSG00000021556.12	Golm1	1.05899	2.1884	0.555548	0.000208981
ENSMUSG00000001943.8	Vsig2	0.830716	-0.858439	0.791677	0.000212764
ENSMUSG00000105954.1	Gm42793	1.71137	0.224706	0.512762	0.000216397
ENSMUSG00000040264.10	Gbp2b	-3.83223	1.23827	-4.52944	0.000220494
ENSMUSG00000018008.8	Cyth4	-0.42709	1.73429	-0.660313	0.000224694
ENSMUSG00000038421.13	Fcrla	-4.38604	0.898399	-4.57092	0.000224694
ENSMUSG00000055675.6	Kbtbd11	-2.63053	1.09835	-1.91317	0.000224929
ENSMUSG00000022754.6	Tmem45a	2.72785	0.940113	2.53197	0.000228635
ENSMUSG00000010142.12	Tnfrsf13b	-2.83785	0.723527	-2.15994	0.000238976
ENSMUSG00000038608.15	Dock10	-2.9908	0.846159	-2.75946	0.000242495
ENSMUSG00000052684.4	Jun	1.0798	0.0847593	1.2629	0.000243358
ENSMUSG00000026480.12	Ncf2	-0.211212	1.79415	-0.702033	0.000259041
ENSMUSG00000069515.6	Lyz1	0.579747	2.24171	0.0185259	0.000259962
ENSMUSG00000020437.12	Myo1g	-2.29242	1.51572	-2.19842	0.000260308
ENSMUSG00000100862.1	Gm10925	-1.23497	-1.03961	0.432185	0.000260308
ENSMUSG00000035910.15	Dcdc2a	1.1019	-0.684848	0.610271	0.000271249
ENSMUSG00000026222.16	Sp100	-1.8008	0.521975	-1.34646	0.000276681
ENSMUSG00000024353.5	Mzb1	-2.71809	1.68366	-2.849	0.000277837
ENSMUSG00000051504.18	Siglech	-2.9972	1.21258	-4.21035	0.000280404
ENSMUSG00000025270.13	Alas2	0.58151	0.0132879	2.31872	0.000282121
ENSMUSG00000021701.8	Plk2	0.286499	-1.14951	0.577517	0.000289176
ENSMUSG00000050232.6	Cxcr3	-0.816661	2.50238	-1.9992	0.000289176
ENSMUSG00000057948.12	Unc13d	-1.3621	1.02867	-3.25905	0.000289176
ENSMUSG00000029521.7	Chek2	2.0155	-0.259887	2.18252	0.000289811
ENSMUSG00000053044.8	Cd8b1	-3.64206	0.771822	-7.3839	0.000301697
ENSMUSG00000060180.12	Myh13	0.344821	2.18409	-0.564776	0.000301697
ENSMUSG00000032089.16	Il10ra	-1.12269	1.49948	-1.92411	0.000306207
ENSMUSG00000021998.16	Lcp1	-1.1333	1.27882	-0.802729	0.000307457
ENSMUSG00000039981.6	Zc3h12d	-1.24944	1.98812	-1.94923	0.000313697
ENSMUSG00000040723.14	Rcsd1	-1.16021	1.13386	-1.14228	0.000315237
ENSMUSG00000013089.15	Etv5	2.33982	2.79682	2.14292	0.000324936
ENSMUSG00000024300.17	Myo1f	-0.36293	2.01493	-0.77524	0.000324936
ENSMUSG00000037337.11	Map4k1	-2.14105	1.27226	-2.08974	0.000324936
ENSMUSG00000093938.2	Evi2b	-3.17464	1.09355	-2.5733	0.000324936
ENSMUSG00000027339.15	Rassf2	-1.16828	1.18086	-1.38998	0.000333301
ENSMUSG00000041737.8	Tmem45b	2.24841	4.9463	2.41369	0.000337263
ENSMUSG00000108400.1	Klk1b14-ps	0.524435	0.760825	-3.88431	0.000347124
ENSMUSG00000064267.13	Hvcn1	-1.67174	1.29032	-1.37174	0.000365005
ENSMUSG00000038725.13	Pkhd1l1	-0.252542	2.06461	-0.163232	0.000374048
ENSMUSG00000037405.8	Icam1	-0.603874	1.66761	-0.922135	0.000380822
ENSMUSG00000079516.2	Reg3a	-1.08623	2.29635	0.690131	0.000381605
ENSMUSG00000030844.11	Rgs10	-0.744797	1.54366	-0.856593	0.000389201
ENSMUSG00000032372.14	Plscr2	1.80687	-0.643202	0.646201	0.000393757
ENSMUSG00000004637.15	Wwox	1.44306	-0.429343	1.31115	0.000396975
ENSMUSG00000038179.13	Slamf7	-2.91912	1.77278	-2.94605	0.000410638
ENSMUSG00000036887.5	C1qa	-0.216442	1.26468	-0.263617	0.000410841
ENSMUSG00000031506.11	Ptpn7	-2.8609	1.01849	-2.6794	0.000433007
ENSMUSG00000020272.8	Stk10	-1.93496	1.05759	-1.77066	0.000434949
ENSMUSG00000051998.14	Lax1	-5.01954	0.436589	-6.96325	0.000437325
ENSMUSG00000036905.8	C1qb	0.362734	1.81686	0.176148	0.00043777
ENSMUSG00000067341.6	H2-Eb2	-6.74347	1.24796	-4.24668	0.000439231
ENSMUSG00000017679.16	Ttpal	-1.15138	0.0653497	-0.89386	0.000453929
ENSMUSG00000027985.14	Lef1	-4.74099	0.487916	-7.47153	0.000461556
ENSMUSG00000003279.17	Dlgap1	-7.80772	-6.07868	-0.488055	0.000484304
ENSMUSG00000042817.15	Flt3	-4.52399	1.76152	-3.04984	0.000484304
ENSMUSG00000076545.2	Igkv4-72	-5.56292	1.68144	-5.56292	0.000484304
ENSMUSG00000109926.1	Gm45808	1.62368	0.278631	0.563942	0.000484304
ENSMUSG00000040247.6	Tbc1d10c	-3.93632	0.473148	-3.16848	0.000500326
ENSMUSG00000054435.16	Gimap4	-1.75688	0.985373	-1.3539	0.000500326
ENSMUSG00000060802.8	B2m	-0.551178	1.31194	-0.394401	0.000509746
ENSMUSG00000021553.14	Slc28a3	1.49483	-0.196552	1.28355	0.000510893
ENSMUSG00000020134.13	Peli1	-1.37272	-0.231638	-1.40407	0.000525005
ENSMUSG00000015950.13	Ncf1	-2.15955	0.981099	-2.22128	0.000545731
ENSMUSG00000086712.2	AI427809	3.01444	0.548537	2.43929	0.000545731
ENSMUSG00000027408.7	Cpxm1	-0.444903	1.59614	-0.394367	0.0005507
ENSMUSG00000026786.14	Apbb1ip	-2.02811	1.34653	-1.45879	0.000557023
ENSMUSG00000031980.10	Agt	2.26916	1.36283	1.21752	0.000575822
ENSMUSG00000028573.18	Fggy	1.33243	-0.422266	0.962847	0.000585995
ENSMUSG00000037849.8	Ifi206	-3.93736	0.413499	-3.79771	0.000595158
ENSMUSG00000052384.14	Nrros	-0.786258	1.37375	-0.800417	0.000603929
ENSMUSG00000036896.5	C1qc	0.000743004	1.80021	0.120304	0.00063527
ENSMUSG00000024669.8	Cd5	-4.39639	1.02773	-3.49937	0.00065412
ENSMUSG00000028270.12	Gbp2	-1.18241	1.02656	-1.00714	0.000662016
ENSMUSG00000024781.16	Lipa	-0.648916	0.96813	-0.274517	0.000670295
ENSMUSG00000025089.15	Gfra1	-2.3557	-0.417665	-0.473562	0.000690839
ENSMUSG00000048191.15	Muc6	0.652969	2.69148	-1.46806	0.000695477
ENSMUSG00000076577.2	Igkv8-30	-2.60343	2.71978	-2.89419	0.000733113
ENSMUSG00000021190.14	Lgmn	0.0168738	1.55285	0.0342643	0.0007493
ENSMUSG00000037053.6	Azgp1	1.79601	0.561589	1.14614	0.00075569
ENSMUSG00000020592.14	Sdc1	1.70063	0.850842	1.27375	0.000758897
ENSMUSG00000031165.6	Was	-1.8422	1.52132	-2.28064	0.000764468
ENSMUSG00000009585.18	Apobec3	-0.563283	1.28709	-0.813655	0.000766394
ENSMUSG00000051735.7	Rinl	-1.03957	1.7757	-1.2793	0.000766394
ENSMUSG00000117874.1	Gm50318	-1.60749	1.43855	-2.46791	0.000766394
ENSMUSG00000020310.9	Madcam1	-1.91709	1.45013	-2.41162	0.000783527
ENSMUSG00000015314.10	Slamf6	-3.44229	0.834082	-6.80066	0.000789809
ENSMUSG00000095630.2	Igkv6-23	-3.0103	2.00805	-5.76396	0.000812637
ENSMUSG00000056413.16	Adap1	-1.11219	1.56306	-1.31019	0.00081361
ENSMUSG00000103397.1	Gm38306	2.09018	0.584717	1.14668	0.000833722
ENSMUSG00000002111.8	Spi1	-1.15942	1.93789	-0.779485	0.000837616
ENSMUSG00000073678.4	Pgap1	-1.63669	-0.0118895	-0.68669	0.000837869
ENSMUSG00000027350.8	Chgb	2.01526	-0.0135942	1.43358	0.000850231
ENSMUSG00000036908.17	Unc93b1	-0.610874	1.21228	-0.580626	0.0009273
ENSMUSG00000037731.5	Themis2	-2.11221	1.7138	-1.3763	0.0009273
ENSMUSG00000042351.9	Grap2	-3.0557	0.719407	-3.8398	0.00100676
ENSMUSG00000050350.8	Gpr18	-3.80986	1.81879	-2.15717	0.00104404
ENSMUSG00000036246.14	Gmip	-0.899914	0.89719	-1.15043	0.00105615
ENSMUSG00000047180.8	Neurl3	0.0414953	1.36066	-0.497975	0.00106655
ENSMUSG00000037071.3	Scd1	-0.934979	1.69552	-0.702629	0.00108645
ENSMUSG00000076498.2	Trbc2	-2.13218	1.27859	-1.70735	0.00109789
ENSMUSG00000028874.14	Fgr	-1.58388	1.73229	-1.57981	0.00112886
ENSMUSG00000045775.15	Slc16a5	1.49935	0.311908	1.04473	0.00113892
ENSMUSG00000028957.12	Per3	2.25702	-0.934301	1.66734	0.00114139
ENSMUSG00000037321.17	Tap1	-0.612343	1.24476	-0.814594	0.00114761
ENSMUSG00000073418.4	C4b	1.23893	3.32943	1.50382	0.00115993
ENSMUSG00000057337.13	Chst3	-4.60199	0.434804	-3.86053	0.00121784
ENSMUSG00000046410.10	Kcnk6	-1.3448	0.105518	-0.860598	0.00124112
ENSMUSG00000043760.16	Pkhd1	0.903045	-0.325355	0.908481	0.00125986
ENSMUSG00000096490.1	Igkv10-94	-6.02018	1.39595	-4.2403	0.00126776
ENSMUSG00000020275.9	Rel	-2.20867	1.02979	-1.19933	0.00126908
ENSMUSG00000023019.12	Gpd1	-0.734609	0.464014	-0.894223	0.00126908
ENSMUSG00000026840.14	Lamc3	2.58061	0.298856	1.91465	0.00128474
ENSMUSG00000026288.14	Inpp5d	-1.28367	1.66046	-1.05269	0.00128492
ENSMUSG00000096349.1	Gm22513	1.5553	0.231602	-2.51063	0.0012904
ENSMUSG00000079563.10	Pglyrp2	-2.32338	1.59882	-4.16733	0.00129517
ENSMUSG00000021200.14	Asb2	-3.35074	1.92393	-2.89747	0.00129867
ENSMUSG00000064357.1	mt-Atp6	-1.08668	-0.844482	0.605273	0.00131213
ENSMUSG00000024349.10	Tmem173	-0.621485	1.81215	-0.494767	0.00131334
ENSMUSG00000071470.4	Ccnb1ip1	2.37614	1.13099	-0.215281	0.00131415
ENSMUSG00000044217.17	Aqp5	4.07342	2.5676	2.84536	0.00131975
ENSMUSG00000050600.5	Zfp831	-4.89826	0.677311	-6.83439	0.00134155
ENSMUSG00000015355.13	Cd48	-0.753577	2.02792	-1.10419	0.00137261
ENSMUSG00000029413.14	Naaa	-0.681984	1.64427	-0.808637	0.00137464
ENSMUSG00000049538.14	Adamts16	1.15815	-1.5886	1.08304	0.00139134
ENSMUSG00000032332.17	Col12a1	-1.51118	1.3549	-1.62759	0.00141458
ENSMUSG00000064342.1	mt-Ti	-1.50067	-1.7762	-0.409543	0.00141924
ENSMUSG00000020901.13	Pik3r5	-1.01588	1.2518	-1.40909	0.00142437
ENSMUSG00000070034.13	Sp110	-2.45261	0.874701	-1.89519	0.00143211
ENSMUSG00000028599.10	Tnfrsf1b	-0.0462504	1.77213	-0.502211	0.0014425
ENSMUSG00000073409.12	H2-Q6	-0.851806	1.45139	-1.33304	0.00145261
ENSMUSG00000027639.16	Samhd1	-0.96108	1.14841	-0.889812	0.00147814
ENSMUSG00000075010.5	AW112010	-0.15339	1.09832	-1.81445	0.00147814
ENSMUSG00000035459.18	Stab2	-5.09073	0.926139	-3.53014	0.00155033
ENSMUSG00000050379.15	Sept6	-1.57903	1.09028	-1.07972	0.00155033
ENSMUSG00000029638.17	Glcci1	-1.79572	-0.0137443	-1.10982	0.00157072
ENSMUSG00000044485.4	Klk1b11	1.36763	-0.306935	0.448104	0.00157862
ENSMUSG00000028699.9	Tspan1	1.71135	1.12178	1.71233	0.00161251
ENSMUSG00000092837.1	Rpph1	2.36461	1.13122	-0.214947	0.00162117
ENSMUSG00000045326.13	Fndc7	2.92475	0.199487	2.89157	0.00165167
ENSMUSG00000022584.14	Ly6c2	-2.74736	1.27936	-1.8834	0.00165224
ENSMUSG00000024937.15	Ehbp1l1	-0.279216	1.45225	-0.512714	0.00165594
ENSMUSG00000026123.11	Plekhb2	0.16235	1.03163	-0.0899808	0.00165797
ENSMUSG00000030246.11	Ldhb	1.77837	0.702707	1.35262	0.00165797
ENSMUSG00000021423.6	Ly86	-1.22486	1.44047	-1.57445	0.00168698
ENSMUSG00000019122.8	Ccl9	1.47898	2.32357	0.466463	0.00175529
ENSMUSG00000100001.1	1810007D17Rik	1.78531	-0.407846	0.672385	0.00180863
ENSMUSG00000050931.7	Sgms2	-0.679474	-1.47631	-0.26726	0.00192944
ENSMUSG00000070691.10	Runx3	-3.44148	1.47903	-3.25776	0.00193571
ENSMUSG00000025743.14	Sdc3	-0.677702	1.77509	-0.472997	0.00193915
ENSMUSG00000027514.14	Zbp1	-1.91581	1.14197	-2.0064	0.00195068
ENSMUSG00000030651.5	Art2b	-6.64338	0.443294	-6.64338	0.00195589
ENSMUSG00000030579.10	Tyrobp	0.0955078	2.0112	0.00623017	0.00195836
ENSMUSG00000022425.16	Enpp2	-1.92706	0.813297	-1.7566	0.00200028
ENSMUSG00000032322.14	Pstpip1	-1.9624	1.54589	-1.00224	0.00200028
ENSMUSG00000105504.4	Gbp5	-1.46694	1.66201	-0.826092	0.00213706
ENSMUSG00000020395.13	Itk	-2.40978	1.17002	-3.00817	0.00217193
ENSMUSG00000026737.12	Pip4k2a	-0.999083	1.27362	-0.439659	0.00217193
ENSMUSG00000031659.13	Adcy7	-1.1846	0.990083	-0.924966	0.00218659
ENSMUSG00000038508.7	Gdf15	3.7768	2.07362	4.07439	0.00221135
ENSMUSG00000041117.8	Ccdc8	1.61693	-0.418681	1.61249	0.00226361
ENSMUSG00000031209.14	Heph	2.60096	1.07237	2.21374	0.00231197
ENSMUSG00000081506.1	Amy2-ps1	0.651088	-1.21745	0.721105	0.00232454
ENSMUSG00000050335.17	Lgals3	1.06594	2.1947	0.217614	0.00238316
ENSMUSG00000008540.11	Mgst1	1.64052	0.862048	1.11046	0.00239301
ENSMUSG00000092511.7	Gm20547	0.417323	2.09747	0.305483	0.00239553
ENSMUSG00000031722.10	Hp	-0.171828	3.5985	0.442556	0.00239616
ENSMUSG00000032719.4	Sbspon	2.20319	-1.38754	1.62544	0.00239616
ENSMUSG00000072115.11	Ang	1.1721	0.0100186	0.188141	0.00246441
ENSMUSG00000070427.4	Il18bp	0.407414	1.96077	0.188225	0.00250643
ENSMUSG00000017344.4	Vtn	2.04787	0.803466	1.57638	0.00250754
ENSMUSG00000024696.9	Lpxn	-1.05876	1.55947	-1.55128	0.00254136
ENSMUSG00000040127.13	Sdr9c7	-0.0311394	-2.32344	-0.276521	0.002543
ENSMUSG00000090124.7	Ugt1a7c	0.843356	2.28227	0.723483	0.002543
ENSMUSG00000062585.11	Cnr2	-3.28085	1.05724	-3.37977	0.00261567
ENSMUSG00000027368.6	Dusp2	-2.9411	1.16197	-2.37336	0.00262546
ENSMUSG00000036943.9	Rab8b	-1.24881	0.89127	-0.615165	0.00275528
ENSMUSG00000101438.2	Gm19412	-0.888525	0.98905	-0.31059	0.00280288
ENSMUSG00000100131.1	Gm28439	-1.35567	-1.07033	0.382319	0.0028099
ENSMUSG00000101304.1	Plet1os	4.30531	3.22818	3.43024	0.00282844
ENSMUSG00000089943.1	Ugt1a5	1.11628	2.31185	0.571638	0.0028321
ENSMUSG00000032068.14	Plet1	3.97582	3.03471	3.12859	0.0028575
ENSMUSG00000074505.6	Fat3	-1.27085	-1.29934	-2.37345	0.0028575
ENSMUSG00000001025.8	S100a6	1.14743	1.73918	0.56374	0.00295031
ENSMUSG00000030047.14	Arhgap25	-1.74918	1.13205	-2.00136	0.00296485
ENSMUSG00000052595.8	A1cf	-1.75027	-1.38964	-0.97241	0.00299752
ENSMUSG00000036362.2	P2ry13	-2.1347	1.53421	-2.00531	0.00302672
ENSMUSG00000089675.1	Ugt1a8	1.11631	2.30395	0.571648	0.00302672
ENSMUSG00000090171.1	Ugt1a2	1.1163	2.30395	0.571648	0.00302672
ENSMUSG00000090165.8	Ugt1a10	1.11629	2.30394	0.571644	0.00302861
ENSMUSG00000090175.1	Ugt1a9	1.11661	2.3041	0.595695	0.00309668
ENSMUSG00000024339.12	Tap2	-0.793016	0.733904	-0.563364	0.00312181
ENSMUSG00000022505.9	Emp2	1.10857	0.0568291	1.09436	0.00312758
ENSMUSG00000074785.5	Plxnc1	-1.62804	1.02077	-2.219	0.0031514
ENSMUSG00000000290.13	Itgb2	-0.769901	0.993539	-0.933626	0.00319365
ENSMUSG00000034593.16	Myo5a	-1.61448	0.8465	-1.03062	0.00320327
ENSMUSG00000021850.14	ccdc198	1.93	-0.0975526	1.06166	0.00325185
ENSMUSG00000033880.11	Lgals3bp	-0.868464	0.87455	0.0124237	0.00329753
ENSMUSG00000022546.5	Gpt	1.195	1.35665	0.517572	0.00338162
ENSMUSG00000036006.20	Ripor2	-2.17745	0.656846	-2.6264	0.00347423
ENSMUSG00000022148.16	Fyb	-0.840069	1.15287	-0.906364	0.00348671
ENSMUSG00000040990.17	Sh3kbp1	-1.72815	1.16961	-1.42646	0.00368156
ENSMUSG00000035504.16	Reep6	-0.625458	0.85598	0.920323	0.00372112
ENSMUSG00000059991.7	Nptx2	3.48191	6.16504	4.81087	0.00377825
ENSMUSG00000024397.14	Aif1	-1.89869	1.35959	-1.90763	0.00378731
ENSMUSG00000039997.16	Ifi203	-1.81735	0.453159	-1.29352	0.00384983
ENSMUSG00000044827.10	Tlr1	-1.83244	1.16872	-2.79163	0.00386078
ENSMUSG00000069892.9	9930111J21Rik2	-2.91652	0.381701	-1.86098	0.00386078
ENSMUSG00000049502.17	Dtx3l	-1.49601	0.533297	-0.761222	0.00391392
ENSMUSG00000028931.12	Kcnab2	-1.04108	1.70208	-1.14951	0.00393007
ENSMUSG00000028071.12	Sh2d2a	-4.45801	1.55797	-3.51408	0.00396996
ENSMUSG00000021070.6	Bdkrb2	1.1991	-0.479541	1.08873	0.00397055
ENSMUSG00000030556.13	Lrrc28	1.84607	0.259707	1.02224	0.00397172
ENSMUSG00000023905.15	Tnfrsf12a	2.03173	0.640727	0.630126	0.0040067
ENSMUSG00000033450.8	Tagap	-0.858413	2.03364	-1.92742	0.00407032
ENSMUSG00000035021.13	Baz1a	-1.57177	0.694506	-0.979684	0.00408946
ENSMUSG00000076434.9	Wfdc3	3.775	0.323539	2.97955	0.00408946
ENSMUSG00000089960.1	Ugt1a1	1.15507	2.32668	0.636368	0.00408946
ENSMUSG00000024308.15	Tapbp	-0.713063	0.896464	-0.350281	0.00410462
ENSMUSG00000026778.13	Prkcq	-2.43263	1.10786	-2.9554	0.00410677
ENSMUSG00000031129.9	Slc9a9	1.41746	0.338077	1.25669	0.00415672
ENSMUSG00000058818.13	Pirb	-0.172252	1.96638	-0.490389	0.00432389
ENSMUSG00000043008.9	Klhl6	-1.24028	1.34355	-2.36812	0.00446386
ENSMUSG00000026094.14	Stk17b	-1.20596	0.291337	-1.46195	0.00453457
ENSMUSG00000018774.13	Cd68	0.00622551	1.95948	0.0551054	0.00459198
ENSMUSG00000024675.19	Ms4a4c	-4.82133	0.585597	-5.08301	0.0045984
ENSMUSG00000090231.10	Cfb	0.710418	2.31434	0.533052	0.00471356
ENSMUSG00000029675.12	Eln	-0.788017	-0.53847	1.07582	0.00477709
ENSMUSG00000025225.15	Nfkb2	-0.222525	1.26306	-0.340556	0.00479496
ENSMUSG00000050721.9	Plekho2	-0.361645	1.70608	-0.0680031	0.00485701
ENSMUSG00000046027.17	Stard5	-0.582147	0.763483	-0.419885	0.00494494
ENSMUSG00000015396.4	Cd83	-1.66588	1.08123	-1.51818	0.00496682
ENSMUSG00000039081.10	Zfp503	-0.506019	-1.03336	0.298885	0.00496887
ENSMUSG00000018339.11	Gpx3	1.29224	1.56445	0.770708	0.00503616
ENSMUSG00000034595.17	Ppp1r18	-0.688912	1.5149	-0.460816	0.00503616
ENSMUSG00000059498.13	Fcgr3	0.802763	2.16894	0.34812	0.00503616
ENSMUSG00000016496.7	Cd274	-1.79408	0.587573	-3.18426	0.00510389
ENSMUSG00000004266.15	Ptpn6	-0.717826	1.07147	-0.64712	0.00511746
ENSMUSG00000013584.5	Aldh1a2	-0.552487	1.018	-0.332044	0.00512187
ENSMUSG00000057058.16	Skap1	-2.1762	0.88445	-4.833	0.00512187
ENSMUSG00000091956.2	C2cd4b	2.20847	1.05889	0.931637	0.00512187
ENSMUSG00000074063.10	Osgin1	1.2908	0.140453	1.14829	0.0052753
ENSMUSG00000032231.14	Anxa2	0.495289	1.22821	0.342838	0.00533596
ENSMUSG00000116069.1	Gm49510	-0.428226	1.35618	-0.710164	0.00543202
ENSMUSG00000075415.13	Fnbp1	-0.943843	1.25355	-0.796516	0.00547664
ENSMUSG00000105547.1	Iglc3	-7.05906	1.08727	-0.860224	0.00550176
ENSMUSG00000052331.14	Ankrd44	-0.875142	1.20228	-1.18273	0.00552437
ENSMUSG00000048856.9	Slc25a47	2.56725	0.220248	1.47158	0.00569121
ENSMUSG00000090145.7	Ugt1a6b	1.08541	2.25335	0.579286	0.00569121
ENSMUSG00000024691.13	Fam111a	-1.23949	1.02424	-1.28089	0.00573956
ENSMUSG00000026117.10	Zap70	-4.51608	0.986802	-4.61335	0.00578071
ENSMUSG00000026938.10	Fcna	-0.723348	1.74352	-0.436582	0.00595744
ENSMUSG00000035268.14	Pkig	1.76562	0.710728	1.66964	0.00600589
ENSMUSG00000096459.1	Ighv9-3	-6.85398	1.31322	-1.3624	0.006013
ENSMUSG00000027663.12	Zmat3	1.60718	-0.00362394	1.26277	0.00616267
ENSMUSG00000061232.16	H2-K1	-0.310412	1.01625	-0.181635	0.00627292
ENSMUSG00000075256.9	Cerkl	-2.53648	0.712271	-2.82565	0.00628638
ENSMUSG00000040612.13	Ildr2	0.723238	2.24383	-0.19843	0.00632244
ENSMUSG00000028273.15	Pdlim5	-0.974173	0.266606	-0.447284	0.00640059
ENSMUSG00000032418.15	Me1	0.645253	2.28404	0.688215	0.00640337
ENSMUSG00000077714.1	Snord17	3.6614	2.98152	-1.3754	0.00645683
ENSMUSG00000030413.7	Pglyrp1	1.05573	2.46067	0.640302	0.00648424
ENSMUSG00000020297.10	Nsg2	-2.90789	0.529905	-3.86578	0.0065326
ENSMUSG00000050912.15	Tmem123	-1.0415	0.392894	-1.07613	0.00660119
ENSMUSG00000018507.16	Trpv2	-1.33317	1.57128	-1.05887	0.00667409
ENSMUSG00000022464.14	Slc38a4	1.11958	-0.495894	0.93743	0.00667409
ENSMUSG00000000594.7	Gm2a	-0.425293	1.14882	-0.306468	0.00685573
ENSMUSG00000027562.12	Car2	0.550138	2.13138	1.33593	0.00722062
ENSMUSG00000026639.18	Lamb3	0.0599643	-0.445827	0.802887	0.00729188
ENSMUSG00000020581.11	Agr2	2.35122	0.778996	2.36601	0.00730727
ENSMUSG00000022103.10	Gfra2	-1.04661	1.84477	-0.78952	0.00730727
ENSMUSG00000098557.1	Kctd12	-0.934444	0.638779	-0.303399	0.00730727
ENSMUSG00000042228.14	Lyn	-0.788734	0.905788	-0.523107	0.00733073
ENSMUSG00000002257.8	Def6	-0.771643	1.14855	-0.282859	0.00738548
ENSMUSG00000037685.15	Atp8a1	-0.934559	1.47305	-0.236507	0.00740509
ENSMUSG00000050357.9	Carmil2	-1.69461	0.725095	-2.2851	0.00745623
ENSMUSG00000029299.14	Abcg3	-3.17532	1.06931	-1.92909	0.00750998
ENSMUSG00000089661.9	Mia	2.73737	1.66187	1.7032	0.00778607
ENSMUSG00000022949.9	Clic6	1.17996	-0.524665	0.593523	0.00781179
ENSMUSG00000026981.15	Il1rn	3.20091	2.98702	3.11584	0.00802937
ENSMUSG00000096727.3	Psmb9	-0.76586	1.25456	-1.35198	0.00805711
ENSMUSG00000033192.5	Lpcat2	-0.713006	2.44197	-0.706078	0.00807124
ENSMUSG00000035493.10	Tgfbi	-0.539542	1.54077	-0.362969	0.00807124
ENSMUSG00000024677.13	Ms4a6b	-2.42394	0.697152	-2.16262	0.00815768
ENSMUSG00000040351.11	Ankib1	-1.30166	-0.473216	-0.425584	0.00817839
ENSMUSG00000002033.14	Cd3g	-2.35056	1.06211	-4.24628	0.00834732
ENSMUSG00000031640.11	Gm45753	1.62213	0.0145319	1.78524	0.00837796
ENSMUSG00000031207.16	Msn	-1.13182	1.15116	-0.457522	0.00855309
ENSMUSG00000051154.11	Commd3	1.18224	-0.0560359	0.500345	0.00855309
ENSMUSG00000030793.4	Pycard	1.69677	1.25383	1.13617	0.00860906
ENSMUSG00000025889.13	Snca	-0.71525	-1.15914	1.67612	0.0087479
ENSMUSG00000032035.16	Ets1	-1.65985	0.59463	-1.26787	0.00885848
ENSMUSG00000028158.14	Mttp	1.05021	-0.256283	1.34437	0.00916567
ENSMUSG00000024621.16	Csf1r	-0.454814	1.56402	-0.206505	0.00927101
ENSMUSG00000025085.16	Ablim1	-1.17833	0.394636	-0.59969	0.00928488
ENSMUSG00000018920.11	Cxcl16	0.0261185	1.45647	-0.236014	0.0094097
ENSMUSG00000088609.1	Gm24187	0.974553	1.73714	0.146946	0.009414
ENSMUSG00000003348.10	Mob3a	-0.284503	0.979683	-0.423211	0.00944157
ENSMUSG00000098112.8	Bin2	-3.26007	1.57185	-1.06984	0.00944157
ENSMUSG00000089671.1	Gm16537	-0.660452	0.699528	-0.786604	0.0094578
ENSMUSG00000035929.11	H2-Q4	-0.600264	1.05327	-0.259304	0.00964671
ENSMUSG00000078763.2	Slfn1	-3.39233	0.620766	-3.21261	0.00964671
ENSMUSG00000019832.5	Rab32	0.170635	1.66401	0.100845	0.00966987
ENSMUSG00000033379.13	Atp6v0b	1.41384	0.387208	0.232168	0.00970606
ENSMUSG00000048826.7	Dact2	0.549153	-0.793286	0.606495	0.00982085
ENSMUSG00000002885.14	Adgre5	-0.3998	1.48274	-0.0429322	0.0101648
ENSMUSG00000037664.13	Cdkn1c	-0.606014	-1.0667	0.473	0.0102339
ENSMUSG00000044361.16	BC024139	4.1798	0.724745	3.61918	0.0102886
ENSMUSG00000115388.2	Eppk1	2.00192	0.226507	1.45762	0.0102886
ENSMUSG00000026980.15	Ly75	-1.47065	1.10343	-0.585049	0.0103599
ENSMUSG00000101628.1	Gm28177	-1.12039	1.0676	-0.477863	0.0108184
ENSMUSG00000030747.5	Dgat2	0.00517619	1.62779	-0.647076	0.0110089
ENSMUSG00000024965.9	Fermt3	-1.13096	1.41708	-1.03995	0.011014
ENSMUSG00000032265.14	Tent5a	-0.366644	1.29006	-0.351647	0.0110842
ENSMUSG00000025044.16	Msr1	-1.75174	1.31691	-1.9565	0.0112366
ENSMUSG00000031093.14	Dock11	-0.86361	1.18117	-0.656288	0.0113533
ENSMUSG00000054545.17	Ugt1a6a	1.10721	2.22989	0.888249	0.0117086
ENSMUSG00000064358.1	mt-Co3	-0.611262	-0.957944	0.467418	0.0117086
ENSMUSG00000011256.16	Adam19	-1.78681	0.545585	-1.0046	0.0117354
ENSMUSG00000025473.16	Adam8	-1.89653	1.41366	-1.91461	0.0117486
ENSMUSG00000031264.13	Btk	-2.33833	1.16964	-1.43395	0.011768
ENSMUSG00000023966.8	Rsph9	1.76773	0.752619	1.15766	0.011834
ENSMUSG00000056529.7	Ptafr	-0.320824	1.80156	-0.462835	0.0119643
ENSMUSG00000028843.8	Sh3bgrl3	0.0698199	1.16919	-0.158231	0.0120566
ENSMUSG00000031453.16	Rasa3	-0.973749	1.14729	-0.839497	0.0126856
ENSMUSG00000026104.14	Stat1	-1.10189	0.978709	-0.507928	0.0127393
ENSMUSG00000026177.11	Slc11a1	-1.0682	1.26298	-0.842154	0.0127393
ENSMUSG00000034648.9	Lrrn1	-0.446476	-1.40612	-0.0864952	0.0127393
ENSMUSG00000002324.8	Rec8	0.804259	-1.1709	0.8194	0.0129123
ENSMUSG00000026365.15	Cfh	0.200413	1.49368	0.165866	0.0129741
ENSMUSG00000029126.7	Nsg1	-0.743266	0.717549	-0.619635	0.0129741
ENSMUSG00000035208.16	Slfn8	-2.90696	0.66243	-2.82768	0.0131589
ENSMUSG00000039783.15	Kmo	-3.22102	0.535571	-2.946	0.0131775
ENSMUSG00000040212.12	Emp3	0.727432	1.57717	0.443294	0.0131775
ENSMUSG00000040605.7	Bace2	0.973985	1.89603	0.34865	0.0131983
ENSMUSG00000038009.7	Dnajc22	1.67312	0.703776	1.48307	0.0132247
ENSMUSG00000027533.10	Fabp5	1.5379	0.848553	1.26926	0.0133281
ENSMUSG00000032006.15	Pdgfd	1.05277	-0.201122	0.917691	0.0133875
ENSMUSG00000030759.16	Far1	-0.913164	0.518573	-0.707993	0.0133892
ENSMUSG00000040471.17	Ggt6	2.04551	0.0393997	0.906516	0.0137701
ENSMUSG00000022216.17	Psme1	0.435634	1.12894	-0.0446364	0.0137785
ENSMUSG00000059824.12	Dbp	2.73956	-0.415619	2.31997	0.0140892
ENSMUSG00000044583.13	Tlr7	-1.15587	1.34083	-1.21493	0.0148182
ENSMUSG00000032624.16	Eml4	-1.13325	0.390032	-0.70243	0.0148477
ENSMUSG00000098462.1	Gm27694	-0.44373	-0.255044	-1.55322	0.0149246
ENSMUSG00000030468.12	Siglecg	-3.11422	0.727699	-2.56293	0.0149929
ENSMUSG00000044199.6	S1pr4	-1.7372	1.18248	-2.04268	0.0151595
ENSMUSG00000045382.6	Cxcr4	-1.37972	1.21798	-1.13545	0.0152229
ENSMUSG00000031015.8	Swap70	-1.09643	0.66202	-0.935686	0.0152381
ENSMUSG00000004791.7	Pgf	-0.953361	-2.68173	-1.39001	0.0152696
ENSMUSG00000057191.13	AB124611	-1.03211	1.44645	-1.50405	0.0155931
ENSMUSG00000004655.5	Aqp1	0.799128	0.309888	1.12787	0.0160919
ENSMUSG00000040061.17	Plcb2	-3.22689	1.08285	-2.02018	0.0160919
ENSMUSG00000026012.2	Cd28	-3.93408	0.857557	-4.01956	0.0163191
ENSMUSG00000037493.6	Cib2	0.0529551	-1.17871	-0.0702726	0.0163434
ENSMUSG00000016128.14	Stard13	-0.67352	-1.18322	-0.216961	0.0166853
ENSMUSG00000017311.15	Pyy	1.22386	1.95723	0.00741242	0.0167457
ENSMUSG00000030801.10	Kat8	-1.20487	-1.15579	-1.3487	0.0167457
ENSMUSG00000026548.4	Slamf9	2.34466	2.51441	1.96971	0.0168825
ENSMUSG00000047501.3	Cldn4	1.63525	1.8327	1.08852	0.0170416
ENSMUSG00000024910.5	Ctsw	-1.22433	1.22759	-2.57874	0.0171276
ENSMUSG00000025978.14	Rftn2	-1.57941	0.0949843	-1.04243	0.0173105
ENSMUSG00000037813.13	D630003M21Rik	1.36098	-0.537021	1.58643	0.0174884
ENSMUSG00000022686.14	B3gnt5	-2.85152	0.17931	-6.69476	0.0177647
ENSMUSG00000030605.15	Mfge8	-0.778609	0.74879	-0.327847	0.0177647
ENSMUSG00000032715.9	Trib3	1.68209	1.53979	2.39189	0.0178466
ENSMUSG00000101029.1	Gm29439	-3.48526	1.3237	-3.80028	0.0180561
ENSMUSG00000103711.1	Tstd1	2.54008	1.16337	1.5738	0.018091
ENSMUSG00000020604.13	Arsg	0.445501	-0.822181	0.318378	0.0181592
ENSMUSG00000044177.4	Wfikkn2	2.67513	0.437473	2.62963	0.0185009
ENSMUSG00000064356.3	mt-Atp8	-1.29035	-0.902001	0.457874	0.018575
ENSMUSG00000087476.1	Rap1gapos	1.56257	0.224926	0.831923	0.0186526
ENSMUSG00000095041.7	AC149090.1	1.03529	0.347644	-0.227376	0.0188083
ENSMUSG00000035561.5	Aldh1b1	0.744799	-0.608769	1.19812	0.0190852
ENSMUSG00000068452.8	Duox2	0.518951	2.48552	0.127125	0.0190852
ENSMUSG00000079419.4	Ms4a6c	-1.14111	1.25843	-1.21666	0.0193475
ENSMUSG00000032289.15	Thsd4	0.697425	-0.286566	1.26299	0.0196768
ENSMUSG00000092482.1	Gm20531	-1.85084	0.812214	-1.01526	0.0196768
ENSMUSG00000025350.15	Rdh5	1.0761	0.134831	0.266342	0.0198211
ENSMUSG00000018593.13	Sparc	-0.406392	-0.300511	0.807444	0.0200214
ENSMUSG00000022876.18	Samsn1	-2.81962	0.510496	-3.80722	0.020493
ENSMUSG00000027797.15	Dclk1	-0.898661	1.08656	-0.39095	0.020493
ENSMUSG00000042834.15	Nrep	0.127852	-0.625654	0.763222	0.020493
ENSMUSG00000037533.20	Rapgef6	-1.2293	0.0648865	-0.794582	0.0206338
ENSMUSG00000029084.5	Cd38	-1.06263	0.901078	-1.12143	0.020907
ENSMUSG00000031133.12	Arhgef6	-1.24943	1.04046	-1.03086	0.0214517
ENSMUSG00000025283.15	Sat1	1.14938	0.57479	0.0899722	0.0214777
ENSMUSG00000004207.14	Psap	-0.245814	1.35917	-0.300021	0.0217954
ENSMUSG00000036478.8	Btg1	-0.883602	-0.036484	-0.991836	0.0219336
ENSMUSG00000040829.14	Zmynd15	-1.19363	1.09644	-1.18632	0.022043
ENSMUSG00000025075.14	Habp2	0.340321	-0.484829	0.775381	0.0223508
ENSMUSG00000028637.16	Ccdc30	-0.11321	-1.21046	0.348976	0.0223998
ENSMUSG00000040253.15	Gbp7	-1.65665	0.435499	-1.21984	0.0224526
ENSMUSG00000027188.8	Pamr1	1.32135	0.737338	1.09785	0.0225278
ENSMUSG00000027347.18	Rasgrp1	-1.9961	1.12084	-1.43767	0.0226015
ENSMUSG00000090247.7	Bloc1s1	1.08881	0.161879	0.278293	0.0226509
ENSMUSG00000040950.13	Mgl2	0.415677	1.45337	-0.0153375	0.0226649
ENSMUSG00000045092.8	S1pr1	-1.61602	-0.0246263	-1.01944	0.0227736
ENSMUSG00000045826.9	Ptprcap	0.128106	1.01657	-0.208329	0.0227736
ENSMUSG00000085278.1	Gm12841	1.11087	0.0895581	-0.132198	0.0229221
ENSMUSG00000005465.9	Il27ra	-2.49607	1.17893	-2.75527	0.02306
ENSMUSG00000032238.17	Rora	-0.848749	-1.07172	-0.842044	0.0232061
ENSMUSG00000029468.17	P2rx7	-0.722315	1.19098	-0.703359	0.0232873
ENSMUSG00000064354.1	mt-Co2	-0.67487	-0.879475	0.345972	0.02365
ENSMUSG00000047414.6	Flrt2	-1.77918	-0.436094	-0.976598	0.0236541
ENSMUSG00000021880.7	Rnase6	-2.67616	0.881848	-2.4373	0.0237893
ENSMUSG00000070639.5	Lrrc8b	-1.1377	-1.03339	-0.448989	0.0237893
ENSMUSG00000001123.15	Lgals9	0.258981	1.317	1.12322	0.0238096
ENSMUSG00000015745.9	Plekho1	0.150963	1.23322	-0.289447	0.0238096
ENSMUSG00000051359.15	Ncald	1.04484	0.117685	1.35582	0.0238431
ENSMUSG00000024371.14	C2	-0.381729	1.3383	-0.0994004	0.0238936
ENSMUSG00000079505.2	Gm11131	-0.696859	0.969355	-0.570249	0.0241169
ENSMUSG00000041112.17	Elmo1	-0.98254	1.12242	-0.892567	0.0242508
ENSMUSG00000022436.16	Sh3bp1	-0.421642	1.64672	-0.69262	0.0243985
ENSMUSG00000030157.5	Clec2d	0.880945	0.86796	-0.813608	0.0245931
ENSMUSG00000046080.17	Clec9a	-2.32077	1.49578	-2.27387	0.0249888
ENSMUSG00000023039.17	Krt7	1.07418	1.47521	0.606855	0.0250914
ENSMUSG00000045165.6	AI467606	-0.76323	1.73149	-0.828853	0.0257785
ENSMUSG00000021876.15	Rnase4	1.07037	-0.27089	0.309716	0.0261015
ENSMUSG00000024810.16	Il33	-0.346348	1.40399	-0.907301	0.0261023
ENSMUSG00000037318.10	Traf3ip3	-0.899681	0.0278731	-1.4339	0.0262928
ENSMUSG00000034320.14	Slc26a2	-0.604567	0.894534	-0.392682	0.0264187
ENSMUSG00000027848.12	Olfml3	1.58314	2.08683	1.79779	0.026427
ENSMUSG00000026712.3	Mrc1	-0.793274	1.31007	-0.238782	0.0271342
ENSMUSG00000038540.14	Tmc3	-2.45117	-0.805448	-1.68202	0.0272444
ENSMUSG00000031521.5	Aga	0.879093	-0.27744	0.678817	0.0272824
ENSMUSG00000020258.16	Glyctk	3.02219	0.860518	2.68309	0.0277106
ENSMUSG00000020415.16	Pttg1	1.47113	0.999107	0.30974	0.0277231
ENSMUSG00000035891.16	Cerk	-0.497279	1.19505	-0.69387	0.0286179
ENSMUSG00000007041.9	Clic1	0.645983	1.12796	0.344853	0.0289836
ENSMUSG00000064369.1	mt-Te	-0.782075	-0.729588	0.211958	0.0290012
ENSMUSG00000064065.15	Ipcef1	-3.69085	0.868724	-3.83053	0.0290722
ENSMUSG00000059182.7	Skap2	-0.151462	0.917328	-0.083304	0.0291458
ENSMUSG00000038521.17	C1s1	-0.145994	0.951101	-0.13585	0.0293136
ENSMUSG00000038593.18	Tctn1	-0.78419	0.982642	-0.774752	0.0293136
ENSMUSG00000097224.1	Gm26716	-0.360472	1.99967	-0.0979747	0.0294873
ENSMUSG00000031103.12	Elf4	-0.893142	1.38498	-0.935225	0.0295102
ENSMUSG00000025647.16	Shisa5	-0.272509	0.917663	-0.371211	0.0298627
ENSMUSG00000029581.14	Fscn1	-1.61569	1.54634	-0.281044	0.0299366
ENSMUSG00000032688.9	Malt1	-0.932919	-0.0796981	-1.42583	0.0302184
ENSMUSG00000083863.1	Gm13341	-1.13772	-1.60656	0.5541	0.0302375
ENSMUSG00000117905.1	Gm50230	-2.61776	0.47341	-2.29833	0.0302375
ENSMUSG00000042961.13	Egflam	1.46337	0.298042	1.21893	0.0304598
ENSMUSG00000090272.9	Mndal	-1.57852	0.414764	-1.09801	0.0307319
ENSMUSG00000048706.3	Lurap1l	0.939757	-0.195216	0.443077	0.0310174
ENSMUSG00000051212.8	Gpr183	-1.21347	1.24389	-2.14869	0.0310603
ENSMUSG00000028657.14	Ppt1	-0.0605241	0.870636	-0.262548	0.0315942
ENSMUSG00000027777.15	Schip1	1.97235	0.29381	1.23048	0.0316196
ENSMUSG00000036273.15	Lrrk2	-1.30835	0.822663	-1.53903	0.0316561
ENSMUSG00000030560.17	Ctsc	-0.580711	0.654259	-0.251208	0.0319181
ENSMUSG00000029449.11	Rhof	-1.2197	0.263629	-1.55113	0.0320952
ENSMUSG00000030849.18	Fgfr2	0.830021	-0.44272	0.761051	0.0321533
ENSMUSG00000005103.12	Wdr1	-0.0865909	0.905989	-0.0884705	0.0324922
ENSMUSG00000055116.8	Arntl	-2.67993	-0.388291	-1.60344	0.0326903
ENSMUSG00000025422.10	Agap2	-2.0345	1.00218	-1.86303	0.0327395
ENSMUSG00000106120.1	Gm42697	-1.19221	-0.700552	0.0766012	0.0332043
ENSMUSG00000031557.16	Plekha2	-0.719165	0.866847	-0.629022	0.0332641
ENSMUSG00000005583.16	Mef2c	-1.27167	0.550941	-0.962119	0.0333334
ENSMUSG00000032312.7	Csk	-0.122514	0.972049	-0.0378538	0.033356
ENSMUSG00000032596.14	Uba7	-0.57059	0.933316	-0.893676	0.0340684
ENSMUSG00000053175.17	Bcl3	-0.421879	1.89922	-0.398024	0.0340988
ENSMUSG00000048022.11	Tmem229a	1.10253	-0.00225261	1.51351	0.0345079
ENSMUSG00000099757.1	BE692007	-1.35288	1.12322	-1.74589	0.0345079
ENSMUSG00000039246.8	Lyplal1	0.924448	-0.637689	0.634979	0.0346145
ENSMUSG00000115902.1	AC113595.1	-0.252581	1.40736	-1.05745	0.0346568
ENSMUSG00000078920.3	Ifi47	-0.720938	0.897753	-1.50192	0.0348289
ENSMUSG00000019726.12	Lyst	-0.831102	0.376919	-0.636299	0.0350741
ENSMUSG00000051855.15	Mest	-0.608898	-0.481509	0.589709	0.0351166
ENSMUSG00000021451.16	Sema4d	-0.35017	1.01659	-0.568898	0.0358639
ENSMUSG00000042404.16	Dennd4b	-0.44346	1.21771	-1.03494	0.036203
ENSMUSG00000032009.8	Sesn3	-1.16139	-0.0240111	-0.661162	0.0362479
ENSMUSG00000030249.15	Abcc9	-1.60927	0.278978	-0.825495	0.0364424
ENSMUSG00000095538.1	Gm21983	1.48947	0.912127	0.7445	0.0364424
ENSMUSG00000038520.15	Tbc1d17	0.110827	0.645244	-0.551437	0.0364575
ENSMUSG00000040714.14	Klc3	1.11134	0.218926	0.385875	0.0369583
ENSMUSG00000024013.15	Fgd2	-1.23433	0.875899	-1.56375	0.0370037
ENSMUSG00000040170.13	Fmo2	0.691773	-0.456905	0.346912	0.0371217
ENSMUSG00000034255.17	Arhgap27	-0.108717	1.25764	-0.403101	0.0372995
ENSMUSG00000045257.10	Morn2	1.19755	-0.231584	0.0334774	0.0373634
ENSMUSG00000028494.12	Plin2	0.583942	1.46622	0.583676	0.0375295
ENSMUSG00000051439.7	Cd14	1.04534	1.59116	0.380996	0.037593
ENSMUSG00000118366.1	9130016M20Rik	-1.69307	-1.04422	-0.871774	0.037593
ENSMUSG00000023243.9	Kcnk5	1.93112	0.746725	1.40251	0.0376565
ENSMUSG00000032554.15	Trf	0.722611	2.07179	0.580662	0.037721
ENSMUSG00000045763.8	Basp1	-1.03313	1.28097	-0.210893	0.0385625
ENSMUSG00000015942.9	Gtf2ird2	-1.04116	0.800422	-0.364756	0.0388346
ENSMUSG00000024830.17	Rps6kb2	-0.458315	0.671113	-0.882209	0.03901
ENSMUSG00000043004.13	Gng2	-1.21236	1.02532	-0.426446	0.0390375
ENSMUSG00000037279.13	Ovol2	0.456624	-1.06575	0.291499	0.0391343
ENSMUSG00000054640.15	Slc8a1	-1.87119	0.309505	-0.927883	0.0391343
ENSMUSG00000106567.1	2010309G21Rik	-6.60408	0.860066	-1.03215	0.0391343
ENSMUSG00000073435.10	Nme3	1.23655	0.413144	0.165387	0.0393192
ENSMUSG00000032010.15	Usp2	0.791556	-1.72619	-0.0255942	0.0396272
ENSMUSG00000081049.1	Rps24-ps3	-1.11577	0.275058	-1.81818	0.0398236
ENSMUSG00000020911.14	Krt19	0.308527	1.29062	0.576067	0.0404559
ENSMUSG00000083563.1	Gm13340	-0.666397	-0.918896	0.304724	0.0404559
ENSMUSG00000085651.1	Gm11695	1.60612	0.831805	1.46547	0.040818
ENSMUSG00000019899.17	Lama2	-0.518725	-0.895638	0.470839	0.0412758
ENSMUSG00000040270.16	Bach2	-1.82834	0.619832	-1.86331	0.0412791
ENSMUSG00000026734.9	4921504E06Rik	1.97177	0.14908	1.50038	0.0413046
ENSMUSG00000054520.15	Sh3bp2	-0.975499	0.667017	-1.35357	0.0413046
ENSMUSG00000033083.16	Tbc1d4	-0.868462	0.340168	-0.29323	0.0413433
ENSMUSG00000032060.10	Cryab	-1.09666	-1.20416	-1.1942	0.0414025
ENSMUSG00000004952.13	Rasa4	-0.29418	1.49558	-1.01675	0.0423629
ENSMUSG00000027750.16	Postn	-1.55359	0.274057	0.100577	0.0423645
ENSMUSG00000032011.5	Thy1	-0.410833	0.983431	-0.388393	0.0423645
ENSMUSG00000025402.12	Nab2	0.70354	1.32467	-0.290775	0.0424043
ENSMUSG00000049775.16	Tmsb4x	0.598463	1.35169	-0.0565594	0.0429533
ENSMUSG00000097415.2	AU020206	-1.87986	0.507943	-0.648245	0.0431961
ENSMUSG00000075033.4	Nxpe3	-2.48941	0.65797	-2.40964	0.0432257
ENSMUSG00000117050.1	1700023B13Rik	1.90806	0.307071	1.29754	0.0432257
ENSMUSG00000021068.16	Nin	-1.1822	0.780853	-0.588804	0.0433946
ENSMUSG00000049313.8	Sorl1	-0.803859	0.509448	-0.493574	0.0437481
ENSMUSG00000036938.17	Try5	2.12215	1.54815	0.888333	0.0442311
ENSMUSG00000034416.18	Pkd1l2	-1.31695	-1.60514	-0.973775	0.0442798
ENSMUSG00000027692.16	Tnik	-1.1121	1.11255	-1.1142	0.0443935
ENSMUSG00000022816.11	Fstl1	-0.708051	-0.640975	0.238363	0.0448084
ENSMUSG00000029335.5	Bmp3	-1.17372	-0.351263	-0.897186	0.0448084
ENSMUSG00000097715.2	Gpr137b-ps	-0.974241	-0.414931	-1.29052	0.0448084
ENSMUSG00000107705.1	Gm45062	-1.28119	-0.11969	-0.800701	0.0448084
ENSMUSG00000107881.1	Gm44250	-1.15237	-1.01794	-0.757791	0.0448084
ENSMUSG00000061175.11	Fnip2	-0.61031	-1.42491	-1.26089	0.044985
ENSMUSG00000074211.4	Sdhaf1	1.29112	0.482699	0.92399	0.044985
ENSMUSG00000004730.15	Adgre1	-0.516353	1.45332	0.194877	0.0453815
ENSMUSG00000006204.7	5430419D17Rik	-0.522921	-1.25789	-0.557994	0.0455814
ENSMUSG00000078853.8	Igtp	-0.35504	1.36159	-0.557095	0.0456172
ENSMUSG00000023032.12	Slc4a8	-1.36979	1.14156	-1.33517	0.0458182
ENSMUSG00000028403.15	Zdhhc21	-1.4332	-0.682441	-0.808079	0.0459177
ENSMUSG00000019850.11	Tnfaip3	-0.586527	0.887169	-1.0438	0.0460969
ENSMUSG00000053113.3	Socs3	-0.228901	1.11284	-0.189663	0.0465626
ENSMUSG00000115779.1	4930592A05Rik	1.75772	0.974546	1.28678	0.0470016
ENSMUSG00000019194.15	Scn1b	2.08894	1.78152	1.29867	0.0470368
ENSMUSG00000025498.15	Irf7	-0.792496	1.12618	-0.333915	0.0470368
ENSMUSG00000037138.18	Aff3	-1.7002	0.946613	-2.85941	0.0472628
ENSMUSG00000041220.10	Elovl6	-1.26572	1.13987	-0.646102	0.0487847
ENSMUSG00000048583.16	Igf2	-1.93244	-1.28631	-0.315973	0.0489715
ENSMUSG00000000732.9	Icosl	-1.03925	0.541035	-2.03829	0.0490448
ENSMUSG00000003477.5	Inmt	1.87881	0.694684	-0.643018	0.0490448
ENSMUSG00000028893.8	Sesn2	1.48295	0.931147	1.76786	0.0490448
ENSMUSG00000045667.14	Smtnl2	-1.17727	-2.12871	-0.543497	0.0490448
ENSMUSG00000089961.1	Gm16567	-0.136339	0.822962	-0.318284	0.0490528
ENSMUSG00000039943.16	Plcb4	-1.03556	-1.02473	-1.18427	0.0491143
ENSMUSG00000013419.7	Zfp651	1.43262	0.467678	1.27812	0.0491362
ENSMUSG00000029580.14	Actb	-0.617648	0.873515	-0.454857	0.0492233
ENSMUSG00000029260.15	Ugt2b34	0.379505	-0.883894	0.763016	0.049282
ENSMUSG00000064326.13	Siva1	1.24281	0.0675103	0.594562	0.0501992
ENSMUSG00000034226.7	Rhov	1.31045	0.217274	0.747571	0.0503728
ENSMUSG00000028017.7	Egf	-1.12663	-0.631651	-0.0307206	0.050812
ENSMUSG00000073411.12	H2-D1	0.132307	1.07593	0.103965	0.050943
ENSMUSG00000102349.1	Gm37376	-0.414904	-0.225033	-1.456	0.0510074
ENSMUSG00000017707.9	Serinc3	1.00158	-0.426726	0.988194	0.0514197
ENSMUSG00000071332.12	E230015B07Rik	1.12628	-0.279296	0.44674	0.0525192
ENSMUSG00000037926.15	Ssh2	-1.12194	0.266681	-0.76557	0.0527993
ENSMUSG00000043621.13	Ubxn10	2.37602	0.254831	1.98544	0.0531941
ENSMUSG00000012126.16	Ubxn11	0.0624442	0.888289	-0.455796	0.0542484
ENSMUSG00000023906.3	Cldn6	1.11333	0.220705	1.02884	0.0545816
ENSMUSG00000026576.12	Atp1b1	1.30408	0.351406	1.00292	0.0545816
ENSMUSG00000050965.14	Prkca	-1.18177	-0.0277074	-0.729221	0.0545816
ENSMUSG00000048330.14	Ric3	1.56513	0.308374	1.4888	0.0552462
ENSMUSG00000017754.13	Pltp	0.366355	1.37858	0.308582	0.0556109
ENSMUSG00000042770.8	Hebp1	0.255478	1.20593	-0.355624	0.0556494
ENSMUSG00000074622.4	Mafb	-0.423416	1.85193	-0.11674	0.0559033
ENSMUSG00000020159.8	Gabrp	2.88863	4.40254	4.10108	0.0560829
ENSMUSG00000084939.2	Gm830	3.02094	3.20557	3.13199	0.0565066
ENSMUSG00000061353.11	Cxcl12	-1.02382	0.0697367	-0.794967	0.0566347
ENSMUSG00000021943.7	Gdf10	0.617145	-0.214095	1.15027	0.0569518
ENSMUSG00000028480.14	Glipr2	-1.25833	0.900644	-0.561335	0.0577677
ENSMUSG00000028927.6	Padi2	-1.67664	-0.388441	-0.994373	0.0578814
ENSMUSG00000018909.15	Arrb1	-0.625339	0.305343	-0.591117	0.0587257
ENSMUSG00000059895.13	Ptp4a3	0.935168	0.095135	0.294495	0.0595502
ENSMUSG00000108353.1	Gm45205	1.57928	1.0018	1.02878	0.0595502
ENSMUSG00000035237.7	Lcat	2.01548	0.550953	1.84365	0.0603137
ENSMUSG00000035357.17	Pdzrn3	-1.56359	-0.848648	-0.673982	0.0603978
ENSMUSG00000045636.16	Mtus1	-0.993151	-0.683437	-0.20755	0.0607575
ENSMUSG00000042808.8	Gpx2	2.57297	2.09392	1.83822	0.0609789
ENSMUSG00000014329.14	Bicc1	0.353224	-0.363741	0.822644	0.0611263
ENSMUSG00000073491.11	Ifi213	-3.26807	0.0902661	-2.64182	0.0614842
ENSMUSG00000115302.1	Gm49394	-1.95175	-1.2461	-0.327093	0.0614842
ENSMUSG00000040296.15	Ddx58	-1.31318	0.464821	-0.495337	0.0617163
ENSMUSG00000044456.16	Rin3	-0.547198	1.32695	-0.302532	0.0618642
ENSMUSG00000000861.15	Bcl11a	-0.961045	0.605816	-0.542116	0.0621036
ENSMUSG00000032496.7	Ltf	0.624195	3.88825	2.71922	0.0638545
ENSMUSG00000047990.6	C2cd4a	-1.9039	0.74706	-0.249111	0.0638545
ENSMUSG00000107724.1	Gm16042	-1.34332	0.783638	-0.511741	0.0638545
ENSMUSG00000055114.9	Anxa13	1.18078	0.160274	0.658807	0.0643788
ENSMUSG00000036469.16	March1	-1.72657	0.924672	-1.76407	0.0650249
ENSMUSG00000074886.11	Grk6	-0.745592	0.354894	-0.610427	0.0650249
ENSMUSG00000053388.10	Trim50	-0.930366	-2.04289	-0.994809	0.0652973
ENSMUSG00000020520.14	Galnt10	0.775575	1.05518	0.411309	0.0656972
ENSMUSG00000003382.18	Etv3	-0.840291	0.510248	-0.597818	0.0661186
ENSMUSG00000031788.14	Kifc3	0.784204	-0.194782	0.4728	0.0666771
ENSMUSG00000021662.11	Arhgef28	-0.611582	-0.758408	0.176277	0.066934
ENSMUSG00000031805.17	Jak3	-0.274661	1.00785	-0.0985621	0.066934
ENSMUSG00000053279.8	Aldh1a1	0.338544	-0.40775	0.588148	0.066934
ENSMUSG00000013622.15	Atraid	0.957869	0.202789	0.2951	0.0672908
ENSMUSG00000019841.15	Rev3l	-1.09241	-0.354039	-0.523814	0.0674371
ENSMUSG00000022389.15	Tef	1.33504	-0.438265	0.699704	0.0674371
ENSMUSG00000042349.13	Ikbke	-0.507648	0.749913	-0.571758	0.0674371
ENSMUSG00000086289.3	Gm16933	-0.682104	1.19731	-0.470792	0.0678231
ENSMUSG00000027678.17	Ncoa3	-0.830342	0.600357	-0.862427	0.0682395
ENSMUSG00000040025.17	Ythdf2	-0.80551	0.0642346	0.024624	0.0685879
ENSMUSG00000057329.7	Bcl2	-0.220907	0.801722	-0.374327	0.0685879
ENSMUSG00000058248.12	Kcnh1	-0.873537	-1.47265	0.0156853	0.0685879
ENSMUSG00000087088.2	Gm16638	-2.18552	-0.765078	-1.60453	0.068858
ENSMUSG00000024164.15	C3	0.177013	1.94994	0.100913	0.0690621
ENSMUSG00000105960.1	6330410L21Rik	-1.63376	-1.13846	-0.321341	0.0690621
ENSMUSG00000000782.16	Tcf7	-1.30799	0.823952	-1.17053	0.0692805
ENSMUSG00000030621.17	Me3	0.427461	-1.28411	0.5171	0.0693577
ENSMUSG00000101111.1	Gm28437	-0.51271	-0.706042	0.505666	0.0701745
ENSMUSG00000027540.13	Ptpn1	-0.424299	0.766605	-0.207502	0.0702282
ENSMUSG00000079363.7	Gbp4	-1.32212	0.250297	-1.29963	0.0711143
ENSMUSG00000009378.4	Slc16a12	0.984244	-0.0491307	1.0675	0.0711354
ENSMUSG00000003352.14	Cacnb3	-0.590081	1.1264	-0.441539	0.0713455
ENSMUSG00000020941.7	Map3k14	-0.0891082	1.23815	-0.836831	0.0717836
ENSMUSG00000046618.7	Olfml2a	0.650446	-0.372252	1.09723	0.0723372
ENSMUSG00000042462.4	Dctpp1	1.26001	0.275944	0.479974	0.0726303
ENSMUSG00000030787.4	Lyve1	-1.02024	0.740212	-0.932595	0.0728583
ENSMUSG00000020838.12	Slc6a4	1.58995	2.45938	1.63012	0.0730619
ENSMUSG00000102422.1	Iqschfp	1.85275	0.206202	1.14875	0.0733339
ENSMUSG00000032946.16	Rasgrp2	-1.65139	0.175345	-1.6804	0.0734001
ENSMUSG00000035673.10	Sbno2	-0.279889	0.919145	-0.386648	0.0734001
ENSMUSG00000027111.16	Itga6	-1.147	-0.41054	-0.353871	0.0734825
ENSMUSG00000037940.17	Inpp4b	-1.88321	0.799889	-1.68184	0.0736679
ENSMUSG00000033713.12	Foxn3	-1.07424	-0.531401	-0.651956	0.0736761
ENSMUSG00000026399.12	Cd55	-0.954422	0.282365	-0.843568	0.0737551
ENSMUSG00000033943.15	Mga	-0.820868	0.16751	-0.424909	0.0740278
ENSMUSG00000018899.16	Irf1	-0.0926582	1.03794	-0.236438	0.0741502
ENSMUSG00000041794.13	Myrip	-1.14653	-0.689666	-0.640099	0.0745328
ENSMUSG00000054072.12	Iigp1	-0.756899	0.409124	-1.19039	0.0745328
ENSMUSG00000054474.15	Thnsl2	0.534914	-0.0959969	0.81133	0.074539
ENSMUSG00000028583.14	Pdpn	1.00903	2.15131	0.832725	0.0762892
ENSMUSG00000054843.9	Atrnl1	-1.01271	-0.0266388	-0.282246	0.0763355
ENSMUSG00000079426.13	Arpc4	0.618129	0.989176	0.25038	0.0765602
ENSMUSG00000055148.7	Klf2	-0.666935	0.862533	-0.588361	0.0768978
ENSMUSG00000087107.8	AI662270	-2.03387	-0.316152	-2.27737	0.0768978
ENSMUSG00000021453.2	Gadd45g	0.154023	0.958812	-0.986613	0.0771125
ENSMUSG00000030276.19	Ttll3	1.01862	1.23724	0.688941	0.0771125
ENSMUSG00000047945.6	Marcksl1	0.0993665	1.38835	0.0882762	0.0771125
ENSMUSG00000051314.11	Ffar2	1.72954	0.263936	1.4078	0.0771125
ENSMUSG00000037266.18	Rsrp1	-0.0644188	-0.0431125	-1.04382	0.0774263
ENSMUSG00000002603.15	Tgfb1	-0.620506	1.15548	-0.395635	0.0776183
ENSMUSG00000038679.16	Trps1	-1.53574	0.535263	-0.590291	0.0776183
ENSMUSG00000046807.10	Lrrc75b	-1.23102	-1.01375	-0.998875	0.0778713
ENSMUSG00000049960.4	Mrps16	1.35038	0.528272	0.451163	0.0778713
ENSMUSG00000096108.2	Ighv11-2	-4.41354	-0.276846	-3.02787	0.0786978
ENSMUSG00000088246.1	Gm25911	0.315227	1.25752	0.0130033	0.0792239
ENSMUSG00000031099.16	Smarca1	2.26408	-0.172507	0.97529	0.0792839
ENSMUSG00000030774.13	Pak1	0.45315	1.86405	0.489073	0.0800928
ENSMUSG00000020532.18	Acaca	-0.69658	1.25435	-0.300174	0.0810121
ENSMUSG00000026872.18	Zeb2	-0.611325	1.13453	0.0266592	0.0814685
ENSMUSG00000037012.18	Hk1	-0.600171	1.07954	-0.00690313	0.0816761
ENSMUSG00000002804.4	Nudt14	1.57501	0.836584	0.869284	0.0817066
ENSMUSG00000069874.7	Irgm2	-0.507135	1.11285	0.424358	0.0818297
ENSMUSG00000033022.8	Cdo1	0.72433	-0.401968	1.09976	0.0824849
ENSMUSG00000025921.7	Rdh10	0.0476643	1.37578	0.366811	0.0831328
ENSMUSG00000020914.17	Top2a	-1.63217	0.356701	-0.231616	0.0832333
ENSMUSG00000101249.1	Gm29216	-0.497791	-0.677791	0.637832	0.0833005
ENSMUSG00000005968.14	Tuft1	1.50583	1.14075	0.688494	0.083355
ENSMUSG00000047735.14	Samd9l	-0.515892	0.519756	-1.18706	0.083961
ENSMUSG00000039533.8	Mmd2	1.14774	-0.453212	1.5677	0.0853051
ENSMUSG00000033020.7	Polr2f	0.983259	0.174784	-0.0518457	0.0853247
ENSMUSG00000042804.13	Gpr153	0.158609	-0.247095	1.01546	0.0853247
ENSMUSG00000029090.12	Adgra3	-0.728884	-0.891707	-0.138591	0.085763
ENSMUSG00000053641.9	Dennd4a	-1.14204	-0.0869061	-0.604327	0.0859022
ENSMUSG00000049811.17	Fam161a	0.279354	-1.46789	0.0499302	0.0867255
ENSMUSG00000044857.8	Lemd2	1.01053	0.513556	0.151485	0.0870945
ENSMUSG00000095464.1	Gm21987	0.880436	-0.226532	0.156275	0.0871806
ENSMUSG00000026029.14	Casp8	0.744942	1.38188	0.106458	0.0874666
ENSMUSG00000029771.12	Irf5	-0.578744	0.485489	-0.670328	0.0874723
ENSMUSG00000030772.6	Dkk3	0.113477	1.69217	0.758631	0.0878162
ENSMUSG00000026259.14	Ngef	1.69007	0.884814	1.11473	0.0886288
ENSMUSG00000030711.16	Sult1a1	1.11931	0.106748	0.391343	0.0889007
ENSMUSG00000023927.15	Satb1	-2.63749	0.346825	-1.76837	0.0890603
ENSMUSG00000001270.9	Ckb	0.13496	1.50462	0.318924	0.0891529
ENSMUSG00000040699.13	Limd2	-0.0780295	0.656053	-0.36839	0.0891529
ENSMUSG00000059014.8	Gm5409	1.24618	0.506827	0.0561301	0.0891529
ENSMUSG00000036611.5	Eepd1	1.5802	1.46986	1.13076	0.0900217
ENSMUSG00000096569.2	Amy2a2	0.440586	-1.50698	1.02867	0.0903201
ENSMUSG00000027907.4	S100a11	0.972743	1.00662	0.634342	0.0907514
ENSMUSG00000025357.8	Dgka	-0.772719	0.0655584	-0.905834	0.0908096
ENSMUSG00000026110.15	Mgat4a	-0.686621	0.176098	-0.511899	0.0911276
ENSMUSG00000061718.12	Ppp1r1b	1.25247	0.0719252	0.440681	0.0912105
ENSMUSG00000004610.4	Etfb	0.983635	0.0623258	0.625514	0.0913345
ENSMUSG00000002107.18	Celf2	-1.18719	0.514002	-0.785251	0.0915374
ENSMUSG00000027559.5	Car3	-0.950623	1.77989	-0.414906	0.0915374
ENSMUSG00000015405.15	Ace2	0.123649	-1.01377	0.565243	0.0916504
ENSMUSG00000028445.7	Enho	1.23447	0.153837	0.802817	0.0919686
ENSMUSG00000079197.10	Psme2	0.298537	0.846298	-0.295045	0.0919686
ENSMUSG00000002289.16	Angptl4	0.0738617	1.79874	0.982711	0.092209
ENSMUSG00000034163.10	Zfc3h1	-0.811081	-0.840915	-1.07906	0.0924128
ENSMUSG00000064364.1	mt-Th	-1.31718	-0.519469	-0.0365458	0.0937598
ENSMUSG00000075470.2	Alg10b	-0.802197	-0.707132	-0.104343	0.0952539
ENSMUSG00000028381.8	Ugcg	-1.05702	-0.147778	-0.928484	0.0962137
ENSMUSG00000028163.17	Nfkb1	-0.393938	0.647681	-0.320219	0.0962333
ENSMUSG00000044786.6	Zfp36	-0.497508	0.661032	-0.336513	0.0963202
ENSMUSG00000023030.16	Slc11a2	-1.01169	-0.389028	-0.646377	0.0963292
ENSMUSG00000033671.18	Cep350	-1.13041	-0.147823	-0.49907	0.0966146
ENSMUSG00000020256.14	Aldh1l2	-1.01733	-0.927468	-0.572845	0.0968526
ENSMUSG00000066720.7	Cldn9	-1.13377	-1.14848	-1.35017	0.0976961
ENSMUSG00000075420.6	Smim6	1.60214	1.04084	0.405921	0.0978176
ENSMUSG00000037754.13	Ppp1r16b	-1.05335	0.684227	-1.35609	0.0991408
ENSMUSG00000004098.7	Col5a3	-0.489487	-1.13584	0.476844	0.0993753
