# Supplementary material for: Inactivation of the Euchromatic Histone-Lysine N-Methyltransferase 2 Pathway in Pancreatic Epithelial Cells Antagonizes Cancer Initiation and Pancreatitis-Associated Promotion by Altering Growth and Immune Gene Expression Networks
Source: Front Cell Dev Biol. 2021 Jun 23;9:681153. doi: 10.3389/fcell.2021.681153 (PMC8261250; doi:10.3389/fcell.2021.681153)
Supplement: Supplementary file 5 [file Table_4.XLSX]

## Sheet: Cluster 1
Supplementary Table 4: Cluster 1 - List of Genes in Expression Networks for EHMT2fl/fl, KrasG12D and KrasG12D;EHMT2fl/fl Animals by Cluster
P21 Pathway
Human_GeneName	Mouse_GeneName	log2FC_EHMT2KO	log2FC_Kras	log2FC_EHMT2KOKras	FDR
PHLDA3	Phlda3	2.24577	0.803538	3.48945	1.40254e-21
CDKN1A	Cdkn1a	2.14768	0.170307	2.77701	3.76632e-10
BAX	Bax	0.704365	0.246421	1.85038	1.79051e-07
CCNG1	Ccng1	1.21137	-0.431092	1.64384	2.4692e-06
DCXR	Dcxr	0.78391	0.524938	1.76676	0.000102552
EPHX1	Ephx1	1.44938	0.575217	1.9745	0.000145633
JUN	Jun	1.2629	0.0847593	1.0798	0.000243358
SDC1	Sdc1	1.27375	0.850842	1.70063	0.000758897
LDHB	Ldhb	1.35262	0.702707	1.77837	0.00165796
OSGIN1	Osgin1	1.14829	0.140453	1.2908	0.0052753
ZMAT3	Zmat3	1.26277	-0.00362394	1.60718	0.00616268
TRIB3	Trib3	2.39189	1.53979	1.68209	0.0178466
SAT1	Sat1	0.0899722	0.57479	1.14938	0.0214777
GPX2	Gpx2	1.83822	2.09392	2.57297	0.0609789
PLK2	Plk2	0.577517	-1.14951	0.286498	0.000289176

## Sheet: Cluster 2
Supplementary Table 3: Cluster 2 - List of Genes in Expression Networks for EHMT2fl/fl, KrasG12D and KrasG12D;EHMT2fl/fl Animals by Cluster
Allograft Rejection							Interferon Gamma Response							Inflammatory Response							Complement							Kras Signaling Up							Il6 Jak Stat3 Signaling							Tnfa Signaling Via Nfkb							Type 1 Interferon Response
Human_GeneName	Mouse_GeneName	log2FC_EHMT2KO	log2FC_Kras	log2FC_EHMT2KOKras	FDR		Human_GeneName	Mouse_GeneName	log2FC_EHMT2KO	log2FC_Kras	log2FC_EHMT2KOKras	FDR		Human_GeneName	Mouse_GeneName	log2FC_EHMT2KO	log2FC_Kras	log2FC_EHMT2KOKras	FDR		Human_GeneName	Mouse_GeneName	log2FC_EHMT2KO	log2FC_Kras	log2FC_EHMT2KOKras	FDR		Human_GeneName	Mouse_GeneName	log2FC_EHMT2KO	log2FC_Kras	log2FC_EHMT2KOKras	FDR		Human_GeneName	Mouse_GeneName	log2FC_EHMT2KO	log2FC_Kras	log2FC_EHMT2KOKras	FDR		Human_GeneName	Mouse_GeneName	log2FC_EHMT2KO	log2FC_Kras	log2FC_EHMT2KOKras	FDR		Human_GeneName
HLA-DQA1	H2-Aa	-1.77611	2.18384	-1.10066	8.14747e-09		HLA-DQA1	H2-Aa	-1.77611	2.18384	-1.10066	8.14747e-09		MARCO	Marco	-7.43625	0.878654	-7.3447	1.36932e-08		LCK	Lck	-3.64498	1.04766	-4.44874	2.22673e-07		SERPINA3	Serpina3n	-0.680169	2.60512	-0.728704	1.5211e-08		CD44	Cd44	-0.534237	1.93292	-0.754468	4.19758e-10		CD44	Cd44	-0.534237	1.93292	-0.754468	4.19758e-10		SELL
PTPRC	Ptprc	-3.79464	1.20267	-3.43055	6.72491e-08		ITGB7	Itgb7	-3.38143	1.38965	-4.56947	1.9237e-08		SELL	Sell	-5.17657	0.782296	-6.18202	3.32146e-08		CCL5	Ccl5	-2.73787	1.69413	-2.48082	4.49157e-07		DOCK2	Dock2	-2.50004	0.932671	-3.44933	5.39658e-07		CXCL13	Cxcl13	-2.90171	2.31406	-2.9063	6.13021e-07		CCL5	Ccl5	-2.73787	1.69413	-2.48082	4.49157e-07		CD74
CD74	Cd74	-1.84791	2.10507	-1.749	7.12982e-08		CD74	Cd74	-1.84791	2.10507	-1.749	7.12982e-08		LCK	Lck	-3.64498	1.04766	-4.44874	2.22673e-07		CR2	Cr2	-7.87461	1.22786	-5.92586	6.99471e-07		IRF8	Irf8	-2.38069	1.62433	-2.24659	5.94047e-07		CSF2RB	Csf2rb	-2.58254	1.67327	-2.8473	6.60706e-07		IL7R	Il7r	-3.96963	1.2453	-4.65149	6.13021e-07		PSMB8
LCK	Lck	-3.64498	1.04766	-4.44874	2.22673e-07		CIITA	Ciita	-2.8921	1.16611	-2.82645	8.3505e-08		CCL5	Ccl5	-2.73787	1.69413	-2.48082	4.49157e-07		CTSS	Ctss	-1.25403	1.78994	-0.821031	8.68199e-07		IL7R	Il7r	-3.96963	1.2453	-4.65149	6.13021e-07		IL2RG	Il2rg	-2.51563	1.53881	-2.88445	5.00992e-06		TNC	Tnc	-2.71587	1.43213	-3.1336	6.83269e-06		IL4R
HLA-DMA	H2-DMa	-1.32225	1.50771	-0.66317	2.88162e-07		HLA-DMA	H2-DMa	-1.32225	1.50771	-0.66317	2.88162e-07		IL7R	Il7r	-3.96963	1.2453	-4.65149	6.13021e-07		ITGAM	Itgam	0.929522	3.41065	0.664098	1.28154e-05		IKZF1	Ikzf1	-3.74686	1.25691	-4.11083	6.22809e-07		IL4R	Il4ra	-0.849801	1.82861	-0.58584	5.16622e-06		TRAF1	Traf1	-2.8946	1.65081	-1.89613	4.19914e-05		EPSTI1
CCR2	Ccr2	0.162266	2.93816	0.798408	3.41945e-07		CCL5	Ccl5	-2.73787	1.69413	-2.48082	4.49157e-07		IL2RB	Il2rb	-4.02417	1.7296	-3.33373	8.75092e-07		PIK3CG	Pik3cg	-0.790904	2.07487	-1.70867	1.34255e-05		PSMB8	Psmb8	-1.91003	1.32713	-0.791418	6.99471e-07		ITGA4	Itga4	-2.74454	0.781287	-3.21614	1.3179e-05		PLEK	Plek	-1.33243	2.00195	-0.834406	0.00020115		GBP2
CCL5	Ccl5	-2.73787	1.69413	-2.48082	4.49157e-07		IRF8	Irf8	-2.38069	1.62433	-2.24659	5.94047e-07		CCR7	Ccr7	-4.66597	1.17106	-4.2877	9.7537e-07		PLA2G7	Pla2g7	-0.485607	2.1782	-0.694932	5.94306e-05		CTSS	Ctss	-1.25403	1.78994	-0.821031	8.68199e-07		CSF2RB	Csf2rb	-2.58254	1.67327	-2.8473	6.60706e-07		ICAM1	Icam1	-0.922135	1.66761	-0.603874	0.000380822		TAP1
CD4	Cd4	-3.87938	1.68669	-4.57447	4.80942e-07		CSF2RB	Csf2rb	-2.58254	1.67327	-2.8473	6.60706e-07		CYBB	Cybb	-0.847983	1.97053	-1.36819	2.71802e-06		LCP2	Lcp2	-2.78727	1.41657	-2.60898	0.000165605		LAPTM5	Laptm5	-1.26441	1.99363	-1.41419	3.94827e-06		LTB	Ltb	-3.08205	1.11278	-3.04201	2.50733e-05		TAP1	Tap1	-0.814594	1.24476	-0.612343	0.00114761		SP110
ITGAL	Itgal	-2.27286	1.51412	-2.58962	5.22073e-07		PSMB8	Psmb8	-1.91003	1.32713	-0.791418	6.99471e-07		IL4R	Il4ra	-0.849801	1.82861	-0.58584	5.16622e-06		PLEK	Plek	-1.33243	2.00195	-0.834406	0.00020115		IL2RG	Il2rg	-2.51563	1.53881	-2.88445	5.00992e-06		PIK3R5	Pik3r5	-1.40909	1.2518	-1.01588	0.00142437		REL	Rel	-1.19933	1.02979	-2.20867	0.00126907		LGALS3BP
IRF8	Irf8	-2.38069	1.62433	-2.24659	5.94047e-07		IL2RB	Il2rb	-4.02417	1.7296	-3.33373	8.75092e-07		CCL22	Ccl22	-5.34289	1.11556	-4.55422	6.58337e-06		DOCK10	Dock10	-2.75946	0.846159	-2.9908	0.000242495		CD37	Cd37	-2.19105	1.63743	-2.34723	1.11922e-05		STAT1	Stat1	-0.507928	0.978709	-1.10189	0.0127393		DUSP2	Dusp2	-2.37336	1.16197	-2.9411	0.00262547		PSMB9
CXCL13	Cxcl13	-2.90171	2.31406	-2.9063	6.13021e-07		VCAM1	Vcam1	-1.09612	1.8502	-1.80916	9.62433e-07		GPR132	Gpr132	-3.06881	1.99772	-1.69558	0.000117498		LIPA	Lipa	-0.274517	0.96813	-0.648916	0.000670295		TRAF1	Traf1	-2.8946	1.65081	-1.89613	4.19914e-05		CD38	Cd38	-1.12143	0.901078	-1.06263	0.020907		CD83	Cd83	-1.51818	1.08123	-1.66588	0.00496682		IRF7
CD3E	Cd3e	-4.55487	0.753251	-5.52834	6.99471e-07		IL4R	Il4ra	-0.849801	1.82861	-0.58584	5.16622e-06		LCP2	Lcp2	-2.78727	1.41657	-2.60898	0.000165605		WAS	Was	-2.28064	1.52132	-1.8422	0.000764468		IL10RA	Il10ra	-1.92411	1.49948	-1.12269	0.000306207		TGFB1	Tgfb1	-0.395635	1.15548	-0.620506	0.0776183		PDLIM5	Pdlim5	-0.447284	0.266606	-0.974173	0.00640059		UBA7
CTSS	Ctss	-1.25403	1.78994	-0.821031	8.68199e-07		CSF2RB	Csf2rb	-2.58254	1.67327	-2.8473	6.60706e-07		IL10RA	Il10ra	-1.92411	1.49948	-1.12269	0.000306207		PIK3R5	Pik3r5	-1.40909	1.2518	-1.01588	0.00142437		LCP1	Lcp1	-0.802729	1.27882	-1.1333	0.000307457		TNFRSF1B	Tnfrsf1b	-0.502211	1.77213	-0.0462504	0.0014425		BTG1	Btg1	-0.991836	-0.036484	-0.883602	0.0219336		SAMD9L
IL2RB	Il2rb	-4.02417	1.7296	-3.33373	8.75092e-07		HLA-A	H2-Q7	-1.44661	1.80903	-0.998259	2.30293e-05		ICAM1	Icam1	-0.922135	1.66761	-0.603874	0.000380822		CFB	Cfb	0.533052	2.31434	0.710418	0.00471356		MAP4K1	Map4k1	-2.08974	1.27226	-2.14105	0.000324936		SOCS3	Socs3	-0.189663	1.11284	-0.228901	0.0465626		GPR183	Gpr183	-2.14869	1.24389	-1.21347	0.0310603		B2M
CD79A	Cd79a	-4.93447	1.24874	-4.06301	1.72795e-06		EPSTI1	Epsti1	-2.21491	1.03449	-2.27657	0.000141358		CD48	Cd48	-1.10419	2.02792	-0.753577	0.00137261		ME1	Me1	0.688215	2.28404	0.645253	0.00640337		ITGB2	Itgb2	-0.933626	0.99354	-0.769901	0.00319365		PTPN1	Ptpn1	-0.207502	0.766605	-0.424299	0.0702282		TNFAIP3	Tnfaip3	-1.0438	0.887169	-0.586527	0.0460969		IRF1
HCLS1	Hcls1	-1.65239	1.72051	-1.74729	3.94827e-06		LCP2	Lcp2	-2.78727	1.41657	-2.60898	0.000165605		PIK3R5	Pik3r5	-1.40909	1.2518	-1.01588	0.00142437		LYN	Lyn	-0.523107	0.905788	-0.788734	0.00733073		CFB	Cfb	0.533052	2.31434	0.710418	0.00471356		IRF1	Irf1	-0.236438	1.03794	-0.0926582	0.0741501		ICOSLG	Icosl	-2.03829	0.541035	-1.03925	0.0490448
IL2RG	Il2rg	-2.51563	1.53881	-2.88445	5.00992e-06		NLRC5	Nlrc5	-2.8114	0.940187	-1.96422	0.000168511		TLR1	Tlr1	-2.79163	1.16872	-1.83244	0.00386078		PSMB9	Psmb9	-1.35198	1.25456	-0.76586	0.00805711		ETS1	Ets1	-1.26787	0.59463	-1.65985	0.00885848									DDX58	Ddx58	-0.495337	0.464821	-1.31318	0.0617163
IL4R	Il4ra	-0.849801	1.82861	-0.58584	5.16622e-06		BANK1	Bank1	-3.09522	1.22959	-2.91629	0.000181304		TAPBP	Tapbp	-0.350281	0.896463	-0.713063	0.00410462		RASGRP1	Rasgrp1	-1.43767	1.12084	-1.9961	0.0226015		ADAM8	Adam8	-1.91461	1.41366	-1.89653	0.0117486									KLF2	Klf2	-0.588361	0.862533	-0.666935	0.0768978
CCL22	Ccl22	-5.34289	1.11556	-4.55422	6.58337e-06		IRF4	Irf4	-2.00401	1.60344	-2.52454	0.000208981		LYN	Lyn	-0.523107	0.905788	-0.788734	0.00733073		GNG2	Gng2	-0.426446	1.02532	-1.21236	0.0390375		CXCR4	Cxcr4	-1.13545	1.21798	-1.37972	0.0152229									NFKB2	Nfkb2	-0.340556	1.26306	-0.222525	0.00479496
CD8A	Cd8a	-5.16226	0.911069	-7.78043	8.69282e-06		IL10RA	Il10ra	-1.92411	1.49948	-1.12269	0.000306207		MSR1	Msr1	-1.9565	1.31691	-1.75174	0.0112366		TNFAIP3	Tnfaip3	-1.0438	0.887169	-0.586527	0.0460969		NIN	Nin	-0.588804	0.780853	-1.1822	0.0433946									BCL3	Bcl3	-0.398025	1.89922	-0.421879	0.0340988
HLA-DOA	H2-Oa	-4.23074	1.54619	-4.8607	1.49368e-05		ICAM1	Icam1	-0.922135	1.66761	-0.603874	0.000380822		RASGRP1	Rasgrp1	-1.43767	1.12084	-1.9961	0.0226015		IRF7	Irf7	-0.333915	1.12618	-0.792496	0.0470368		TNFAIP3	Tnfaip3	-1.0438	0.887169	-0.586527	0.0460969									SOCS3	Socs3	-0.189663	1.11284	-0.228901	0.0465626
HLA-A	H2-Q7	-1.44661	1.80903	-0.998259	2.30293e-05		SLAMF7	Slamf7	-2.94605	1.77278	-2.91912	0.000410638		P2RX7	P2rx7	-0.703359	1.19098	-0.722315	0.0232873		CD55	Cd55	-0.843568	0.282365	-0.954422	0.0737551		SATB1	Satb1	-1.76837	0.346825	-2.63749	0.0890603									IRF1	Irf1	-0.236438	1.03794	-0.0926582	0.0741501
LTB	Ltb	-3.08205	1.11278	-3.04201	2.50733e-05		PELI1	Peli1	-1.40407	-0.231638	-1.37272	0.000525005		GPR183	Gpr183	-2.14869	1.24389	-1.21347	0.0310603		FCER1G	Fcer1g	0.469489	2.3198	0.563992	3.32269e-05		IL33	Il33	-0.907301	1.40399	-0.346348	0.0261023									NFKB1	Nfkb1	-0.320219	0.647681	-0.393938	0.0962333
CD2	Cd2	-4.88227	1.54027	-3.37965	2.50733e-05		GPR18	Gpr18	-2.15717	1.81879	-3.80986	0.00104404		IRF7	Irf7	-0.333915	1.12618	-0.792496	0.0470368		C1QA	C1qa	-0.263617	1.26468	-0.216442	0.000410841		GADD45G	Gadd45g	-0.986613	0.958812	0.154023	0.0771125									ZFP36	Zfp36	-0.336513	0.661032	-0.497508	0.0963202
HLA-DOB	H2-Ob	-3.87257	1.23271	-3.49682	4.17442e-05		TAP1	Tap1	-0.814594	1.24476	-0.612343	0.00114761		ICOSLG	Icosl	-2.03829	0.541035	-1.03925	0.0490448		C1QC	C1qc	0.120304	1.80021	0.000743004	0.00063527		FCER1G	Fcer1g	0.469489	2.3198	0.563992	3.32269e-05
PRKCB	Prkcb	-2.56457	1.40582	-3.01699	4.81835e-05		SP110	Sp110	-1.89519	0.874701	-2.45261	0.00143211		CD55	Cd55	-0.843568	0.282365	-0.954422	0.0737551		LGMN	Lgmn	0.0342643	1.55285	0.0168738	0.0007493		TNFRSF1B	Tnfrsf1b	-0.502211	1.77213	-0.0462504	0.0014425
CD3D	Cd3d	-5.11302	1.33766	-3.15566	9.14195e-05		HLA-A	H2-Q7	-1.44661	1.80903	-0.998259	2.30293e-05		TNFRSF1B	Tnfrsf1b	-0.502211	1.77213	-0.0462504	0.0014425		CFH	Cfh	0.165866	1.49368	0.200413	0.0129741		ALDH1A2	Aldh1a2	-0.332044	1.018	-0.552487	0.00512187
IL16	Il16	-2.04253	0.989366	-2.18595	0.000163278		SAMHD1	Samhd1	-0.889812	1.14841	-0.96108	0.00147814		PTAFR	Ptafr	-0.462835	1.80156	-0.320824	0.0119643		C2	C2	-0.0994004	1.3383	-0.381729	0.0238936		CFH	Cfh	0.165866	1.49368	0.200413	0.0129741
LCP2	Lcp2	-2.78727	1.41657	-2.60898	0.000165605		ZBP1	Zbp1	-2.0064	1.14197	-1.91581	0.00195068		SEMA4D	Sema4d	-0.568898	1.01659	-0.35017	0.0358639		CTSC	Ctsc	-0.251208	0.654259	-0.580711	0.0319181		MAFB	Mafb	-0.11674	1.85193	-0.423416	0.0559033
HLA-DMB	H2-DMb2	-3.31564	0.824735	-3.0486	0.000200643		LGALS3BP	Lgals3bp	0.0124237	0.87455	-0.868464	0.00329753		IRF1	Irf1	-0.236438	1.03794	-0.0926582	0.0741501		C3	C3	0.100913	1.94994	0.177013	0.069062
IRF4	Irf4	-2.00401	1.60344	-2.52454	0.000208981		TAPBP	Tapbp	-0.350281	0.896464	-0.713063	0.00410462		NFKB1	Nfkb1	-0.320219	0.647681	-0.393938	0.0962333		IRF1	Irf1	-0.236438	1.03794	-0.0926582	0.0741501
CXCR3	Cxcr3	-1.9992	2.50238	-0.816661	0.000289176		CFB	Cfb	0.533052	2.31434	0.710418	0.00471356
CD8B	Cd8b1	-7.3839	0.771822	-3.64206	0.000301697		CD274	Cd274	-3.18426	0.587573	-1.79408	0.00510389
MAP4K1	Map4k1	-2.08974	1.27226	-2.14105	0.000324936		PTPN6	Ptpn6	-0.64712	1.07147	-0.717826	0.00511746
ICAM1	Icam1	-0.922135	1.66761	-0.603874	0.000380822		PSMB9	Psmb9	-1.35198	1.25456	-0.76586	0.00805711
GBP2	Gbp2	-1.00714	1.02656	-1.18241	0.000662016		HLA-A	H2-Q7	-1.44661	1.80903	-0.998259	2.30293e-05
WAS	Was	-2.28064	1.52132	-1.8422	0.000764468		STAT1	Stat1	-0.507928	0.978709	-1.10189	0.0127393
SPI1	Spi1	-0.779485	1.93789	-1.15942	0.000837616		RAPGEF6	Rapgef6	-0.794582	0.0648865	-1.2293	0.0206338
FGR	Fgr	-1.57981	1.73229	-1.58388	0.00112886		CD38	Cd38	-1.12143	0.901078	-1.06263	0.020907
TAP1	Tap1	-0.814594	1.24476	-0.612343	0.00114761		BTG1	Btg1	-0.991836	-0.036484	-0.883602	0.0219336
HLA-A	H2-Q7	-1.44661	1.80903	-0.998259	2.30293e-05		TNFAIP3	Tnfaip3	-1.0438	0.887169	-0.586527	0.0460969
LY86	Ly86	-1.57445	1.44047	-1.22486	0.00168698		IRF7	Irf7	-0.333915	1.12618	-0.792496	0.0470368
ITK	Itk	-3.00817	1.17002	-2.40978	0.00217193		DDX58	Ddx58	-0.495337	0.464821	-1.31318	0.0617163
TAP2	Tap2	-0.563364	0.733904	-0.793016	0.00312181		2020-03-01	2020-03-01	-1.76407	0.924672	-1.72657	0.0650249
ITGB2	Itgb2	-0.933626	0.99354	-0.769901	0.00319365		NCOA3	Ncoa3	-0.862427	0.600357	-0.830342	0.0682395
FYB	Fyb	-0.906364	1.15287	-0.840069	0.00348671		GBP6	Gbp4	-1.29963	0.250297	-1.32212	0.0711143
TLR1	Tlr1	-2.79163	1.16872	-1.83244	0.00386078		SAMD9L	Samd9l	-1.18706	0.519756	-0.515892	0.083961
TAPBP	Tapbp	-0.350281	0.896463	-0.713063	0.00410462		IRF5	Irf5	-0.670328	0.485489	-0.578744	0.0874723
PTPN6	Ptpn6	-0.64712	1.07147	-0.717826	0.00511746		B2M	B2m	-0.394401	1.31194	-0.551178	0.000509746
ZAP70	Zap70	-4.61335	0.986802	-4.51608	0.00578071		IL18BP	Il18bp	0.188225	1.96077	0.407414	0.00250643
LYN	Lyn	-0.523107	0.905788	-0.788734	0.00733073		HLA-A	H2-Q7	-1.44661	1.80903	-0.998259	2.30293e-05
CD3G	Cd3g	-4.24628	1.06211	-2.35056	0.00834732		CFH	Cfh	0.165866	1.49368	0.200413	0.0129741
ETS1	Ets1	-1.26787	0.59463	-1.65985	0.00885848		SOCS3	Socs3	-0.189663	1.11284	-0.228901	0.0465626
HLA-A	H2-Q7	-1.44661	1.80903	-0.998259	2.30293e-05		HLA-A	H2-Q7	-1.44661	1.80903	-0.998259	2.30293e-05
LY75	Ly75	-0.585049	1.10343	-1.47065	0.0103599		PTPN1	Ptpn1	-0.207502	0.766605	-0.424299	0.0702282
STAT1	Stat1	-0.507928	0.978709	-1.10189	0.0127393		IRF1	Irf1	-0.236438	1.03794	-0.0926582	0.0741501
CD28	Cd28	-4.01956	0.857557	-3.93408	0.0163192		NFKB1	Nfkb1	-0.320219	0.647681	-0.393938	0.0962333
IL27RA	Il27ra	-2.75527	1.17893	-2.49607	0.0230599
ELF4	Elf4	-0.935225	1.38498	-0.893142	0.0295102
IRF7	Irf7	-0.333915	1.12618	-0.792496	0.0470368
ICOSLG	Icosl	-2.03829	0.541035	-1.03925	0.0490448
TGFB1	Tgfb1	-0.395635	1.15548	-0.620506	0.0776183
HLA-DMB	H2-DMb2	-3.31564	0.824735	-3.0486	0.000200643
HLA-E	H2-T23	-0.668372	1.39889	-0.190264	1.03194e-05
CFP	Cfp	-0.377192	2.28045	-0.183074	7.47003e-06
FCGR2B	Fcgr2b	-0.337331	1.94872	0.0882988	1.04469e-05
B2M	B2m	-0.394401	1.31194	-0.551178	0.000509746
HLA-A	H2-Q7	-1.44661	1.80903	-0.998259	2.30293e-05
C2	C2	-0.0994004	1.3383	-0.381729	0.0238936
CSK	Csk	-0.0378538	0.972049	-0.122514	0.033356
BCL3	Bcl3	-0.398024	1.89922	-0.421879	0.0340988
THY1	Thy1	-0.388393	0.983431	-0.410833	0.0423645
HLA-A	H2-Q7	-1.44661	1.80903	-0.998259	2.30293e-05
[truncated: 23 more columns]

## Sheet: Cluster 3
Supplementary Table 3: Cluster 3 - List of Genes in Expression Networks for EHMT2fl/fl, KrasG12D and KrasG12D;EHMT2fl/fl Animals by Cluster
No Significant Pathway was found

## Sheet: Cluster 4
Supplementary Table 3: Cluster 4 - List of Genes in Expression Networks for EHMT2fl/fl, KrasG12D and KrasG12D;EHMT2fl/fl Animals by Cluster
Heme Metabolism							Epithelial Mesenchymal Transition
Human_GeneName	Mouse_GeneName	log2FC_EHMT2KO	log2FC_Kras	log2FC_EHMT2KOKras	FDR		Human_GeneName	Mouse_GeneName	log2FC_EHMT2KO	log2FC_Kras	log2FC_EHMT2KOKras	FDR
HBB	Hbb-bt	2.36565	-0.101458	0.911484	1.44067e-07		MEST	Mest	0.589709	-0.481509	-0.608898	0.0351166
SNCA	Snca	1.67612	-1.15914	-0.71525	0.0087479		FSTL1	Fstl1	0.238363	-0.640975	-0.708051	0.0448084
SLC11A2	Slc11a2	-0.646377	-0.389028	-1.01169	0.0963292		SPARC	Sparc	0.807444	-0.300511	-0.406392	0.0200214
SLC4A1	Slc4a1	3.75476	-0.405068	-0.0991451	3.4769e-09		LAMA2	Lama2	0.47084	-0.895638	-0.518725	0.0412758
HBB	Hbb-bt	2.36565	-0.101458	0.911484	1.44067e-07		COL5A3	Col5a3	0.476844	-1.13584	-0.489487	0.0993753
ALAS2	Alas2	2.31872	0.0132879	0.58151	0.000282121
