# Supplementary material for: Inactivation of the Euchromatic Histone-Lysine N-Methyltransferase 2 Pathway in Pancreatic Epithelial Cells Antagonizes Cancer Initiation and Pancreatitis-Associated Promotion by Altering Growth and Immune Gene Expression Networks
Source: Front Cell Dev Biol. 2021 Jun 23;9:681153. doi: 10.3389/fcell.2021.681153 (PMC8261250; doi:10.3389/fcell.2021.681153)
Supplement: Supplementary file 6 [file Table_5.XLSX]

## Sheet: Sheet1
Supplementary Table 5: List of Differentially Expressed Genes for KrasG12D;EHMT2fl/fl and KrasG12D Animals in Acceleration Model
GeneId	GeneName	Log2FC_EHMT2KOKras_AccPDAC	Log2FC_Kras_AccPDAC	FDR
ENSMUSG00000108400.1	Klk1b14-ps	-10.5747	-9.37915	2.96997e-57
ENSMUSG00000090961.2	Vmn2r8	-2.33377	-7.95543	6.64877e-49
ENSMUSG00000079539.2	Obp2b	6.73857	-0.463575	9.80098e-43
ENSMUSG00000024682.3	Cblif	8.56437	3.95821	1.69886e-33
ENSMUSG00000060807.7	Serpina6	5.77603	-0.277016	1.15219e-29
ENSMUSG00000020838.12	Slc6a4	-3.22293	-4.74151	2.58089e-28
ENSMUSG00000001131.11	Timp1	1.99654	3.64331	7.68639e-27
ENSMUSG00000004821.1	Tmed11	-2.24803	-6.89239	4.1993e-24
ENSMUSG00000024386.9	Proc	4.74471	2.2948	9.92345e-24
ENSMUSG00000084919.1	Ptprtos	8.88973	1.49153	2.62266e-23
ENSMUSG00000068196.5	Col8a1	3.23647	4.45116	2.67177e-23
ENSMUSG00000016024.9	Lbp	3.30785	3.31328	7.26923e-23
ENSMUSG00000026489.13	Coq8a	-2.11381	-2.77496	1.60261e-21
ENSMUSG00000042268.10	Slc26a9	2.26814	4.30063	3.52919e-21
ENSMUSG00000090062.2	Galnt6os	-2.95215	-2.63442	4.87405e-21
ENSMUSG00000073208.12	Speer4c	5.59812	-0.195644	1.45888e-20
ENSMUSG00000026822.14	Lcn2	1.80156	4.44124	7.18919e-20
ENSMUSG00000032473.13	Cldn18	4.09668	3.58747	7.18919e-20
ENSMUSG00000058952.12	Cfi	3.94502	3.84029	7.91638e-20
ENSMUSG00000023963.10	Cyp39a1	-2.31164	-2.44169	8.26924e-20
ENSMUSG00000042254.14	Cilp	3.78024	3.37487	8.43686e-20
ENSMUSG00000101088.6	1810018F18Rik	-3.60141	-3.90188	1.06857e-19
ENSMUSG00000050875.11	Minar2	5.46867	-1.57119	3.48215e-19
ENSMUSG00000027376.15	Prom2	-3.07802	-3.24095	5.94839e-19
ENSMUSG00000037798.7	Mat1a	-2.14607	-4.33253	5.94839e-19
ENSMUSG00000068587.10	Mgam	4.53953	1.95152	5.94839e-19
ENSMUSG00000056553.14	Ptprn2	-2.30433	-2.82261	7.86589e-19
ENSMUSG00000029371.7	Cxcl5	2.36319	5.30522	1.24772e-18
ENSMUSG00000015134.15	Aldh1a3	1.65639	5.29235	1.96131e-18
ENSMUSG00000058252.6	Tcp11x2	9.00565	0	1.98639e-18
ENSMUSG00000031170.14	Slc38a5	-4.22822	-4.47977	2.44731e-18
ENSMUSG00000041301.15	Cftr	3.3304	5.22986	6.49651e-18
ENSMUSG00000038209.12	Itln1	10.1534	5.54273	1.31e-17
ENSMUSG00000081049.1	Rps24-ps3	-3.38878	-2.87289	1.75241e-17
ENSMUSG00000108546.1	Gm44662	-3.23506	-4.04053	8.66241e-17
ENSMUSG00000115783.1	Bc1	-4.11468	-4.14238	8.9637e-17
ENSMUSG00000054932.6	Afp	3.47604	-1.33601	1.1184e-16
ENSMUSG00000075707.5	Dio3	3.32028	4.59844	1.40608e-16
ENSMUSG00000036381.13	P2ry14	-2.69829	-2.73423	1.87117e-16
ENSMUSG00000060143.7	Gm10076	-3.01589	-2.56371	5.03494e-16
ENSMUSG00000024907.7	Gal	-5.07683	-5.93225	6.52061e-16
ENSMUSG00000028262.13	Clca3a2	2.77985	4.77395	1.02499e-15
ENSMUSG00000048191.15	Muc6	4.54844	5.95663	1.52119e-15
ENSMUSG00000031548.7	Sfrp1	3.31353	3.70088	1.62592e-15
ENSMUSG00000105703.2	Gm43305	-4.57634	1.21668	1.83091e-15
ENSMUSG00000053644.13	Aldh7a1	-2.25066	-2.52581	1.86669e-15
ENSMUSG00000029335.5	Bmp3	-3.4561	-3.15077	2.6261e-15
ENSMUSG00000090374.1	Gm17232	-2.69137	-5.97368	2.7225e-15
ENSMUSG00000116846.1	1810044K17Rik	-3.02759	-3.62794	5.25172e-15
ENSMUSG00000107092.1	Gm7993	-3.88117	-2.50039	6.48987e-15
ENSMUSG00000007888.15	Crlf1	-3.12054	-1.80962	7.11057e-15
ENSMUSG00000066720.7	Cldn9	-4.08508	-3.62171	7.11057e-15
ENSMUSG00000028664.14	Ephb2	2.42947	3.28004	7.8435e-15
ENSMUSG00000071178.11	Serpina1b	2.31998	-2.22857	7.8435e-15
ENSMUSG00000055385.12	Rnf212	-2.0696	-6.1704	9.78193e-15
ENSMUSG00000078503.9	Zfp990	-1.10456	3.38494	1.51598e-14
ENSMUSG00000024640.9	Psat1	-2.69532	-2.68072	2.04685e-14
ENSMUSG00000022180.7	Slc7a8	-2.13572	-3.01481	2.3769e-14
ENSMUSG00000059775.5	Rps26-ps1	-2.45307	-1.99984	2.96795e-14
ENSMUSG00000038415.10	Foxq1	2.68413	4.97236	3.2286e-14
ENSMUSG00000027996.13	Sfrp2	4.79951	3.98693	3.48476e-14
ENSMUSG00000030796.17	Tead2	-2.42833	-2.32139	4.47723e-14
ENSMUSG00000034758.12	Tle6	-2.49824	-2.59733	4.59309e-14
ENSMUSG00000029102.9	Hgfac	-3.01899	-1.54783	5.05436e-14
ENSMUSG00000046733.7	Gprc5a	1.18709	3.45595	5.23497e-14
ENSMUSG00000089997.2	1810020O05Rik	-2.07029	-5.13903	5.60007e-14
ENSMUSG00000027848.12	Olfml3	2.43203	2.63981	5.935e-14
ENSMUSG00000040354.14	Mars	-1.93984	-2.08015	6.27304e-14
ENSMUSG00000022868.6	Ahsg	5.59824	3.41839	6.28706e-14
ENSMUSG00000030048.5	Gkn3	3.23668	4.78519	6.28706e-14
ENSMUSG00000059014.8	Gm5409	-3.31807	-3.86709	7.13383e-14
ENSMUSG00000009614.16	Sardh	-2.18364	-2.35603	7.43634e-14
ENSMUSG00000056978.8	Hamp2	-3.31099	-4.70253	8.65615e-14
ENSMUSG00000060180.12	Myh13	-6.18793	-3.5949	8.89312e-14
ENSMUSG00000008999.7	Bmp7	-2.32254	-2.7044	9.36253e-14
ENSMUSG00000002769.9	Gnmt	-3.21098	-3.40367	9.58773e-14
ENSMUSG00000023039.17	Krt7	1.51876	4.32905	1.00224e-13
ENSMUSG00000015533.9	Itga2	2.19484	4.26631	1.00553e-13
ENSMUSG00000027797.15	Dclk1	2.66958	3.42815	1.05572e-13
ENSMUSG00000028836.14	Slc30a2	-4.00043	-3.3486	1.09268e-13
ENSMUSG00000096842.1	Gm10736	-2.88652	-2.52493	1.20698e-13
ENSMUSG00000030866.8	Ern2	2.40875	4.21154	1.7209e-13
ENSMUSG00000025289.15	Prdx4	-3.02356	-3.06126	1.86253e-13
ENSMUSG00000024011.17	Pi16	2.77399	2.63236	1.87288e-13
ENSMUSG00000021416.11	Eci3	-3.41569	-2.6471	2.49608e-13
ENSMUSG00000038400.15	Pmepa1	2.00612	3.33863	2.50667e-13
ENSMUSG00000088246.1	Gm25911	-3.15394	-4.17848	2.98482e-13
ENSMUSG00000031430.8	Vsig1	3.64426	5.25673	3.02243e-13
ENSMUSG00000044217.17	Aqp5	2.86501	3.98637	3.36978e-13
ENSMUSG00000045091.4	Aqp12	-3.05066	-4.03852	3.36978e-13
ENSMUSG00000110126.1	Gm9347	-2.49707	-3.72867	3.36978e-13
ENSMUSG00000026494.12	Kif26b	1.35892	3.23697	4.7424e-13
ENSMUSG00000024529.14	Lox	2.66798	3.24908	4.76579e-13
ENSMUSG00000028927.6	Padi2	-2.38391	-2.78005	4.76579e-13
ENSMUSG00000062073.6	Gm10109	-3.31352	-3.54733	5.19096e-13
ENSMUSG00000069922.12	Ces3a	6.24701	1.62412	5.30827e-13
ENSMUSG00000025731.16	Mettl26	-2.23814	-1.85738	5.92654e-13
ENSMUSG00000056174.8	Col8a2	3.94963	4.3973	6.86959e-13
ENSMUSG00000040205.8	Cuzd1	-3.94056	-3.69843	7.30612e-13
ENSMUSG00000028264.16	Spaca1	8.7414	5.29812	7.9543e-13
ENSMUSG00000029752.12	Asns	-2.41521	-2.87284	7.9543e-13
ENSMUSG00000046402.10	Rbp1	1.78854	3.16146	8.26285e-13
ENSMUSG00000029864.7	Gstk1	-2.15138	-2.06315	8.42355e-13
ENSMUSG00000078193.2	Gm2000	-2.23092	-1.85006	8.57091e-13
ENSMUSG00000031558.15	Slit2	2.59524	2.80817	1.04787e-12
ENSMUSG00000037349.9	Nudt22	-2.08767	-2.31679	1.09446e-12
ENSMUSG00000046008.8	Pnlip	-6.3239	-5.59526	1.14538e-12
ENSMUSG00000053398.11	Phgdh	-2.64147	-3.23993	1.29054e-12
ENSMUSG00000038600.12	Atp6v0a4	4.04067	3.84443	1.31668e-12
ENSMUSG00000021953.14	Tdh	-2.57814	-5.81305	1.38058e-12
ENSMUSG00000028910.12	Mecr	-2.17439	-1.89763	1.63017e-12
ENSMUSG00000017724.14	Etv4	2.44934	4.5186	1.63137e-12
ENSMUSG00000036743.4	Psma8	5.00627	2.23121	1.6694e-12
ENSMUSG00000028914.13	Casp9	-4.91852	-4.16893	1.87308e-12
ENSMUSG00000005667.8	Mthfd2	-2.21128	-2.61488	1.98803e-12
ENSMUSG00000030428.16	Ttyh1	-2.25061	-2.98137	1.9981e-12
ENSMUSG00000072940.5	Gm10443	-2.30059	-1.7874	2.1587e-12
ENSMUSG00000057103.11	Nat8f1	-2.4862	-3.29826	2.22096e-12
ENSMUSG00000022754.6	Tmem45a	3.27756	4.08061	2.26158e-12
ENSMUSG00000017344.4	Vtn	-2.10716	-3.60093	2.47649e-12
ENSMUSG00000022816.11	Fstl1	2.71647	2.56475	2.47649e-12
ENSMUSG00000039878.13	Slc39a5	-3.29121	-3.8352	2.53194e-12
ENSMUSG00000110086.1	Gm45623	-2.71925	-2.64809	2.59823e-12
ENSMUSG00000016262.14	Sertad4	2.88844	3.25369	2.72908e-12
ENSMUSG00000021950.15	Anxa8	1.2902	4.20274	2.72908e-12
ENSMUSG00000030659.14	Nucb2	-2.46542	-2.80632	2.95332e-12
ENSMUSG00000039661.14	Dusp26	-2.46802	-3.27542	2.95332e-12
ENSMUSG00000026189.13	Pecr	-2.27199	-2.36773	2.99214e-12
ENSMUSG00000029522.12	Pla2g1b	-4.28003	-5.07649	3.51903e-12
ENSMUSG00000008136.14	Fhl2	2.79334	3.70514	3.63882e-12
ENSMUSG00000024503.3	Spink1	-3.60079	-3.72029	3.63882e-12
ENSMUSG00000041734.15	Kirrel	2.48023	2.1562	4.01096e-12
ENSMUSG00000020205.8	Phlda1	1.69059	3.29097	4.34756e-12
ENSMUSG00000059327.9	Eda	-2.0461	-2.80952	4.57854e-12
ENSMUSG00000034768.4	Asb16	-2.99142	-2.35708	4.67052e-12
ENSMUSG00000028111.4	Ctsk	3.16016	2.86202	4.71121e-12
ENSMUSG00000019997.11	Ccn2	2.30315	3.75605	4.82429e-12
ENSMUSG00000083079.4	Amy2b	-2.78428	-3.42609	5.23764e-12
ENSMUSG00000025432.11	Avil	2.51933	4.23494	5.82798e-12
ENSMUSG00000101431.1	Gm7901	-2.54614	-3.35226	5.82798e-12
ENSMUSG00000031919.6	Tmed6	-3.07882	-3.71186	6.00025e-12
ENSMUSG00000024039.15	Cbs	-2.52383	-3.08885	6.37177e-12
ENSMUSG00000091243.2	Vgll3	2.90503	2.10631	6.37177e-12
ENSMUSG00000028017.7	Egf	-2.66058	-3.38106	6.73944e-12
ENSMUSG00000002308.16	Cd320	-2.31406	-2.17904	7.15177e-12
ENSMUSG00000025931.15	Paqr8	2.29351	4.00349	7.23947e-12
ENSMUSG00000030763.7	Lcmt1	-2.28779	-2.75897	7.7783e-12
ENSMUSG00000042115.4	Klhdc8a	-3.12395	-3.14273	7.86015e-12
ENSMUSG00000044485.4	Klk1b11	-3.2755	-3.13896	8.09457e-12
ENSMUSG00000011171.11	Vipr2	-1.96955	-2.70771	8.55342e-12
ENSMUSG00000026479.13	Lamc2	2.03267	4.02995	9.28299e-12
ENSMUSG00000018862.11	Otop3	1.214	4.3704	1.18315e-11
ENSMUSG00000044468.14	Tent5c	-1.87149	-3.03605	1.18315e-11
ENSMUSG00000030413.7	Pglyrp1	1.72815	3.88223	1.32368e-11
ENSMUSG00000066512.3	Klk1b5	-3.10619	-3.04827	1.38386e-11
ENSMUSG00000006345.10	Ggt1	-2.65999	-3.05981	1.42039e-11
ENSMUSG00000013338.16	Fer1l4	1.46466	4.13482	1.4359e-11
ENSMUSG00000042808.8	Gpx2	1.96481	4.31884	1.44984e-11
ENSMUSG00000034353.14	Ramp1	-2.30393	-2.38316	1.4668e-11
ENSMUSG00000036687.13	Tmem184a	-1.87807	-1.87532	1.4668e-11
ENSMUSG00000037254.18	Itih2	-2.05062	-3.18941	1.48716e-11
ENSMUSG00000039057.11	Myo16	-2.23712	-2.98568	1.51269e-11
ENSMUSG00000053647.4	Gper1	-2.78509	-3.0429	1.57645e-11
ENSMUSG00000003355.7	Fkbp11	-2.75372	-2.9685	1.6189e-11
ENSMUSG00000027656.7	Ccn5	4.36268	5.33254	1.70985e-11
ENSMUSG00000024713.16	Pcsk5	2.58918	2.77759	1.71507e-11
ENSMUSG00000036169.6	Sostdc1	-2.56784	-2.97469	1.81376e-11
ENSMUSG00000045326.13	Fndc7	2.08702	-2.70558	1.97332e-11
ENSMUSG00000027597.15	Ahcy	-2.46882	-2.24059	2.00419e-11
ENSMUSG00000033149.17	Phldb2	2.06761	2.38769	2.0726e-11
ENSMUSG00000040339.10	Fam102b	2.33638	1.35192	2.23873e-11
ENSMUSG00000071419.7	Rps15-ps2	-2.1421	-1.87774	2.31964e-11
ENSMUSG00000074505.6	Fat3	-4.27679	-4.0623	2.44022e-11
ENSMUSG00000006651.8	Aplp1	-1.98275	-2.20304	2.82547e-11
ENSMUSG00000026692.12	Fmo4	3.38418	0.773152	2.82547e-11
ENSMUSG00000071604.5	Fam189a2	-1.85391	-2.3053	2.91108e-11
ENSMUSG00000029819.6	Npy	-2.30719	2.8003	2.97286e-11
ENSMUSG00000062353.6	Gm15772	-2.19912	-1.75033	3.00739e-11
ENSMUSG00000080921.4	Rpl38-ps2	-2.12666	-1.82182	3.04452e-11
ENSMUSG00000009394.13	Syn2	-1.99744	-2.77947	3.20866e-11
ENSMUSG00000115388.2	Eppk1	2.28711	3.29422	3.63329e-11
ENSMUSG00000086381.1	AV064505	3.62945	5.00392	3.70082e-11
ENSMUSG00000030208.15	Emp1	1.60852	2.92554	3.74677e-11
ENSMUSG00000031635.14	Anxa10	2.24135	4.41134	3.74677e-11
ENSMUSG00000075705.12	Msrb1	-2.34874	-2.20476	3.80323e-11
ENSMUSG00000034528.15	Hsd17b13	-2.19823	-3.50107	3.83227e-11
ENSMUSG00000045027.7	Prss22	2.15762	5.64279	3.83227e-11
ENSMUSG00000057069.7	Ero1lb	-2.71256	-3.233	3.83227e-11
ENSMUSG00000105255.1	Gm42413	-2.08361	-2.06921	3.83227e-11
ENSMUSG00000025089.15	Gfra1	-2.98244	-1.43789	3.96089e-11
ENSMUSG00000031740.8	Mmp2	2.46874	2.13149	3.9647e-11
ENSMUSG00000031297.14	Slc7a3	-2.91961	-3.02863	4.27817e-11
ENSMUSG00000025650.13	Col7a1	-2.0046	-1.86643	4.33735e-11
ENSMUSG00000042010.16	Acacb	-1.76884	-2.55459	4.5112e-11
ENSMUSG00000028128.13	F3	2.32918	3.691	4.56922e-11
ENSMUSG00000024516.13	Sec11c	-2.11163	-2.22646	4.62157e-11
ENSMUSG00000090863.1	A530084C06Rik	2.45099	4.66173	4.86416e-11
ENSMUSG00000040618.7	Pck2	-2.50472	-2.15298	4.97924e-11
ENSMUSG00000023885.9	Thbs2	1.97812	2.88272	5.29303e-11
ENSMUSG00000021943.7	Gdf10	2.54795	1.81664	5.63292e-11
ENSMUSG00000017607.9	Tns4	1.50513	4.29491	5.81896e-11
ENSMUSG00000071454.13	Dtnb	-1.88261	-1.73775	6.00551e-11
ENSMUSG00000062478.16	Ctrc	-5.05747	-4.22475	6.66219e-11
ENSMUSG00000020098.7	Pcbd1	-2.24195	-2.30798	6.84986e-11
ENSMUSG00000003380.11	Rabac1	-2.41896	-2.29209	7.12151e-11
ENSMUSG00000116378.1	Gcat	-2.86328	-2.9393	7.30567e-11
ENSMUSG00000020695.14	Mrc2	2.06129	2.17822	7.67361e-11
ENSMUSG00000086324.8	Gm15564	-2.58208	-2.92104	7.72581e-11
ENSMUSG00000030827.5	Fgf21	-4.96614	-3.78082	8.50103e-11
ENSMUSG00000032263.14	Bckdhb	-1.64771	-2.27033	8.52913e-11
ENSMUSG00000039601.16	Rcan2	-1.45689	-2.59528	8.67478e-11
ENSMUSG00000002014.12	Ssr4	-2.63469	-2.5319	8.905e-11
ENSMUSG00000017664.16	Slc35c2	-2.04955	-2.3827	9.06972e-11
ENSMUSG00000024747.3	Aldh1a7	-2.07013	-2.07222	9.36537e-11
ENSMUSG00000048087.6	Gm4737	-2.4965	-2.30277	9.39524e-11
ENSMUSG00000074796.10	Slc4a11	2.28814	5.00224	9.59525e-11
ENSMUSG00000022074.6	Tnfrsf10b	1.34719	2.94612	1.03322e-10
ENSMUSG00000029195.10	Klb	-2.03689	-2.77956	1.07906e-10
ENSMUSG00000041650.15	Pcca	-1.46833	-1.93214	1.15232e-10
ENSMUSG00000057897.14	Camk2b	-1.71285	-1.91663	1.21398e-10
ENSMUSG00000020607.7	Lratd1	1.66416	4.61495	1.23231e-10
ENSMUSG00000020150.13	Gamt	-2.32461	-3.08578	1.24367e-10
ENSMUSG00000026198.15	Abcb6	-2.03338	-2.10747	1.26005e-10
ENSMUSG00000025403.5	Shmt2	-1.63371	-1.91633	1.34007e-10
ENSMUSG00000005958.15	Ephb3	2.07989	2.71597	1.36744e-10
ENSMUSG00000063727.3	Tnfrsf11b	2.91926	4.20755	1.37595e-10
ENSMUSG00000010095.13	Slc3a2	-2.00044	-2.40031	1.40483e-10
ENSMUSG00000058579.5	Cela2a	-5.00706	-4.48579	1.45646e-10
ENSMUSG00000117592.1	Gm46603	2.89843	2.40447	1.63696e-10
ENSMUSG00000045775.15	Slc16a5	-1.81863	-3.58317	1.76245e-10
ENSMUSG00000027709.9	Mccc1	-1.45287	-1.96351	2.02317e-10
ENSMUSG00000042436.12	Mfap4	3.09653	3.26712	2.04093e-10
ENSMUSG00000024857.16	Cabp2	-2.72987	-2.61153	2.06324e-10
ENSMUSG00000030802.14	Bckdk	-2.14355	-2.3488	2.06873e-10
ENSMUSG00000023259.16	Slc26a6	-2.22679	-2.55803	2.11067e-10
ENSMUSG00000115463.1	Gm49356	-1.92875	-1.78733	2.11067e-10
ENSMUSG00000049350.6	Zg16	-3.85426	-4.54846	2.16551e-10
ENSMUSG00000006445.3	Epha2	1.54478	3.417	2.24247e-10
ENSMUSG00000031897.9	Psmb10	-2.24276	-2.43738	2.24247e-10
ENSMUSG00000013236.17	Ptprs	1.98031	2.19908	2.40715e-10
ENSMUSG00000038463.8	Olfml2b	2.57811	2.06739	2.60114e-10
ENSMUSG00000038782.7	1700028J19Rik	-2.4894	-2.80371	2.60114e-10
ENSMUSG00000052520.7	Cyp2j5	6.11232	3.02893	2.60114e-10
ENSMUSG00000083061.1	Gm12191	-2.14325	-2.01355	2.60114e-10
ENSMUSG00000028194.15	Ddah1	2.15985	3.16814	2.6288e-10
ENSMUSG00000047501.3	Cldn4	1.60378	3.26384	2.63358e-10
ENSMUSG00000027460.7	Angpt4	3.80388	3.87929	2.65974e-10
ENSMUSG00000030116.14	Mfap5	2.44485	2.47226	2.67187e-10
ENSMUSG00000028033.16	Kcnq5	-2.08074	-3.69593	3.29018e-10
ENSMUSG00000034586.14	Hid1	-1.94816	-1.87455	3.35431e-10
ENSMUSG00000035295.10	Wdr38	-2.02479	-1.78479	3.49241e-10
ENSMUSG00000022793.17	B4galt4	-1.98917	-2.30867	3.50722e-10
ENSMUSG00000080746.3	Rpsa-ps12	-2.0737	-1.87338	3.57203e-10
ENSMUSG00000100113.1	Gm28592	1.63047	3.20231	3.60263e-10
ENSMUSG00000020787.14	P2rx1	-2.21757	-2.76955	3.91611e-10
ENSMUSG00000022132.15	Cldn10	-2.32093	-2.25683	4.04597e-10
ENSMUSG00000028001.16	Fga	9.88905	7.07297	4.0618e-10
ENSMUSG00000031803.8	B3gnt3	1.38039	3.01143	4.08009e-10
ENSMUSG00000006378.15	Gcat	-2.83282	-2.86764	4.34011e-10
ENSMUSG00000102299.1	Gm37539	-1.91917	-1.44378	4.38139e-10
ENSMUSG00000044139.12	Prss53	-2.51175	-1.8976	4.7358e-10
ENSMUSG00000029154.13	Cwh43	1.99656	4.6342	5.0448e-10
ENSMUSG00000026065.8	Slc9a4	2.50085	3.84694	5.26356e-10
ENSMUSG00000033350.7	Chst2	-2.09489	-2.10452	5.33685e-10
ENSMUSG00000023176.9	Cpn2	3.54354	1.1056	5.50581e-10
ENSMUSG00000032060.10	Cryab	-2.19576	-2.29487	5.52658e-10
ENSMUSG00000022270.16	Retreg1	-2.04054	-2.61954	5.64694e-10
ENSMUSG00000016995.17	Matn4	-2.1545	-1.91214	5.7003e-10
ENSMUSG00000021250.13	Fos	1.76755	3.3309	6.20013e-10
ENSMUSG00000071517.6	Gm10334	2.88636	-1.07728	6.28431e-10
ENSMUSG00000036854.14	Hspb6	-1.89605	-2.25913	6.3186e-10
ENSMUSG00000006567.11	Atp7b	4.55353	4.36952	6.62228e-10
ENSMUSG00000003809.14	Gcdh	-1.72832	-2.00928	7.05718e-10
ENSMUSG00000038527.9	C1rl	-1.78958	-2.21299	7.81329e-10
ENSMUSG00000006315.9	Tmem147	-2.09484	-1.79221	7.93411e-10
ENSMUSG00000022032.14	Scara5	2.35823	0.284306	8.24478e-10
ENSMUSG00000022629.17	Kif21a	-1.75795	-1.59048	8.54015e-10
ENSMUSG00000044912.11	Syt16	2.58726	4.75225	9.00905e-10
ENSMUSG00000037157.8	Il22ra1	-2.05967	-2.23563	9.44011e-10
ENSMUSG00000021493.15	Pdlim7	1.73362	2.72983	9.74165e-10
ENSMUSG00000036545.9	Adamts2	2.7388	2.50772	9.80875e-10
ENSMUSG00000010911.12	Apip	-1.76608	-2.22065	1.00239e-09
ENSMUSG00000055368.14	Slc6a2	4.09236	2.62429	1.08699e-09
ENSMUSG00000020780.15	Srp68	-1.77004	-1.87168	1.11323e-09
ENSMUSG00000020307.15	Cdc34	-2.05573	-1.751	1.18854e-09
ENSMUSG00000032420.8	Nt5e	1.54859	2.99659	1.2126e-09
ENSMUSG00000061959.13	Ces1e	-2.61567	-2.78707	1.34929e-09
ENSMUSG00000074604.9	Mgst2	1.18258	2.88846	1.49717e-09
ENSMUSG00000028337.14	Coro2a	1.47092	2.53946	1.54362e-09
ENSMUSG00000060188.6	Cxcl17	4.54755	5.16193	1.62485e-09
ENSMUSG00000006642.3	Tcf23	2.76676	4.75233	1.65748e-09
ENSMUSG00000038312.10	Edem2	-2.20983	-2.60875	1.67986e-09
ENSMUSG00000021238.11	Aldh6a1	-1.54786	-1.87561	1.69331e-09
ENSMUSG00000079620.13	Muc4	3.25237	4.86638	1.8052e-09
ENSMUSG00000015806.12	Qdpr	-2.00974	-1.96586	1.86696e-09
ENSMUSG00000027907.4	S100a11	1.45134	2.60664	1.88033e-09
ENSMUSG00000005873.6	Reep5	-2.1157	-2.30464	1.95613e-09
ENSMUSG00000073802.5	Cdkn2b	1.33493	3.51839	1.96837e-09
ENSMUSG00000032374.14	Plod2	2.65117	2.81196	1.99099e-09
ENSMUSG00000025221.16	Kcnip2	-1.83793	-3.51533	1.99359e-09
ENSMUSG00000063696.7	Gm8730	-1.90967	-1.70037	1.9999e-09
ENSMUSG00000040127.13	Sdr9c7	-1.43077	-5.00582	2.04422e-09
ENSMUSG00000032369.13	Plscr1	2.00655	3.50142	2.06634e-09
ENSMUSG00000045672.15	Col27a1	1.89179	2.98862	2.07415e-09
ENSMUSG00000028179.12	Cth	-2.42463	-2.83548	2.21355e-09
ENSMUSG00000016552.13	Foxred2	-1.95644	-2.19344	2.24519e-09
ENSMUSG00000021508.11	Cxcl14	1.00709	2.73128	2.26876e-09
ENSMUSG00000043664.7	Tmem221	-2.21115	-2.47143	2.29079e-09
ENSMUSG00000031896.7	Ctrl	-3.49387	-4.76987	2.29809e-09
ENSMUSG00000055978.5	Fut2	3.16971	4.33427	2.44669e-09
ENSMUSG00000032717.14	Mdfi	2.46769	3.68603	2.48068e-09
ENSMUSG00000035226.5	Rims4	-1.92039	-3.00492	2.49385e-09
ENSMUSG00000052631.15	Sh2d6	3.11304	4.3506	2.49385e-09
ENSMUSG00000028356.4	Ambp	3.15419	1.40738	2.62573e-09
ENSMUSG00000021556.12	Golm1	1.66322	3.30351	2.69659e-09
ENSMUSG00000004562.16	Arhgef40	1.6859	2.11441	2.75815e-09
ENSMUSG00000107176.1	Gm9794	-1.87229	-1.44008	3.03567e-09
ENSMUSG00000032038.7	St3gal4	1.76323	2.44562	3.04709e-09
ENSMUSG00000070313.8	Pate14	9.03481	5.76941	3.12447e-09
ENSMUSG00000018623.9	Mmp7	2.82331	4.12494	3.18556e-09
ENSMUSG00000078670.3	Fam174b	-1.86469	-2.06022	3.25258e-09
ENSMUSG00000021795.10	Sftpd	3.20516	4.02676	3.40953e-09
ENSMUSG00000000567.5	Sox9	1.53928	2.41989	3.45653e-09
ENSMUSG00000040562.12	Gstm2	-1.68375	-1.94693	3.53767e-09
ENSMUSG00000081051.4	Gm15427	-2.00286	-1.61127	3.58855e-09
ENSMUSG00000029695.13	Aass	-1.85655	-2.59436	3.61433e-09
ENSMUSG00000032908.9	Sgpp2	2.0151	3.24857	3.78054e-09
ENSMUSG00000029659.16	Medag	2.30239	2.3707	3.85355e-09
ENSMUSG00000084939.2	Gm830	3.08918	3.59241	4.19126e-09
ENSMUSG00000051022.7	Hs3st1	1.77323	3.15836	4.20763e-09
ENSMUSG00000022354.4	Ndufb9	-1.93362	-1.77646	4.44387e-09
ENSMUSG00000046352.7	Gjb2	-1.74379	-2.06794	4.61194e-09
ENSMUSG00000006057.15	Atp5g1	-1.9394	-1.91492	4.79402e-09
ENSMUSG00000058056.16	Palld	2.30975	2.4949	4.93032e-09
ENSMUSG00000116933.1	Atp5o	-1.91936	-1.66774	4.93032e-09
ENSMUSG00000009863.14	Sdhb	-1.83113	-1.69791	4.96883e-09
ENSMUSG00000026511.7	Srp9	-1.80575	-1.77267	5.04006e-09
ENSMUSG00000036938.17	Try5	-4.07522	-4.14774	5.14866e-09
ENSMUSG00000030800.10	Prss8	-1.91252	-1.66908	5.34085e-09
ENSMUSG00000024184.15	Pdia2	-2.97023	-3.90147	5.51321e-09
ENSMUSG00000029093.14	Sorcs2	2.24826	1.87042	5.51321e-09
ENSMUSG00000056124.5	B4galt6	1.87534	2.60324	5.51321e-09
ENSMUSG00000035818.14	Plekhs1	2.43378	4.28475	5.59907e-09
ENSMUSG00000021606.8	Ndufs6	-1.83078	-1.63663	5.64684e-09
ENSMUSG00000048538.7	Gm9826	-2.96382	-2.65436	5.70302e-09
ENSMUSG00000026087.11	Mrpl30	-1.77494	-1.53202	5.73793e-09
ENSMUSG00000044894.14	Uqcrq	-2.12372	-1.96833	5.73793e-09
ENSMUSG00000029777.10	Gars	-1.56983	-1.55702	5.76187e-09
ENSMUSG00000020873.15	Slc35b1	-1.71727	-1.61059	5.92378e-09
ENSMUSG00000058603.10	Rpl28-ps1	-1.91041	-1.42918	6.01926e-09
ENSMUSG00000006442.10	Srm	-1.97979	-2.1476	6.02803e-09
ENSMUSG00000079442.12	St6galnac4	-1.46562	-2.20138	6.34431e-09
ENSMUSG00000021678.9	F2rl1	1.13189	2.93491	6.4754e-09
ENSMUSG00000029673.17	Auts2	2.361	3.29791	6.74403e-09
ENSMUSG00000026062.12	Slc9a2	2.72786	4.45377	6.88282e-09
ENSMUSG00000037145.14	2210407C18Rik	1.29309	3.84527	6.93753e-09
ENSMUSG00000054106.7	Try4	-3.80604	-4.73031	7.06255e-09
ENSMUSG00000021737.4	Psmd6	-1.57016	-1.52798	7.32782e-09
ENSMUSG00000023031.8	Cela1	-3.91596	-5.02193	7.84375e-09
ENSMUSG00000042747.12	Krtcap2	-2.08599	-1.91006	7.95252e-09
ENSMUSG00000041351.16	Rap1gap	-1.71174	-2.53041	8.07434e-09
ENSMUSG00000086155.7	9430041J12Rik	-2.27066	-3.20829	8.40389e-09
ENSMUSG00000047676.6	Rpsa-ps10	-1.89572	-1.50789	8.72917e-09
ENSMUSG00000087476.1	Rap1gapos	-2.34503	-2.81556	8.72917e-09
ENSMUSG00000022894.6	Adamts5	2.15045	1.7283	8.77998e-09
ENSMUSG00000029378.5	Areg	1.43715	5.32115	8.9081e-09
ENSMUSG00000037953.7	A4gnt	5.21456	3.41736	9.06652e-09
ENSMUSG00000078963.3	Hsbp1l1	-2.34732	-2.92747	9.06652e-09
ENSMUSG00000006019.15	Dhx34	-1.99052	-2.44311	9.1392e-09
ENSMUSG00000066315.9	Gm12918	-1.97565	-1.31615	9.2542e-09
ENSMUSG00000066607.5	Insyn1	3.40506	3.15238	9.37476e-09
ENSMUSG00000055415.8	Atp10b	3.12297	4.78837	9.44892e-09
ENSMUSG00000060803.6	Gstp1	-2.02923	-1.75122	9.47864e-09
ENSMUSG00000019158.9	Tmem160	-2.05072	-1.93051	9.60992e-09
ENSMUSG00000022952.17	Runx1	1.9326	2.55831	9.89689e-09
ENSMUSG00000030219.13	Erp27	-2.70259	-2.77663	1.00266e-08
ENSMUSG00000073433.11	Arhgdig	-2.16044	-3.02714	1.00459e-08
ENSMUSG00000031490.6	Eif4ebp1	-1.95676	-1.8012	1.0171e-08
ENSMUSG00000062611.4	Rps3a2	-1.93637	-1.40933	1.10667e-08
ENSMUSG00000107314.1	Gm20488	2.3512	2.33187	1.10667e-08
ENSMUSG00000015363.13	Trabd	-2.14499	-2.25497	1.11552e-08
ENSMUSG00000037974.16	Muc5ac	2.10336	3.67854	1.14687e-08
ENSMUSG00000019737.14	Syne4	-2.04039	-2.29428	1.15787e-08
ENSMUSG00000021319.7	Sfrp4	3.23805	2.45765	1.15834e-08
ENSMUSG00000025140.15	Pycr1	-2.04435	-2.4512	1.16911e-08
ENSMUSG00000015647.9	Lama5	1.16554	2.23992	1.1717e-08
ENSMUSG00000004891.16	Nes	-1.57256	-1.56047	1.18595e-08
ENSMUSG00000054342.8	Kcnn4	1.52188	2.59585	1.19597e-08
ENSMUSG00000064080.12	Fbln2	2.43485	1.83744	1.19597e-08
ENSMUSG00000049907.8	Rasl11b	3.50244	4.51458	1.27484e-08
ENSMUSG00000019977.16	Hbs1l	-1.49648	-1.57917	1.27516e-08
ENSMUSG00000026579.8	F5	2.64453	3.56077	1.28154e-08
ENSMUSG00000016150.15	Tenm1	3.69303	5.09837	1.28557e-08
ENSMUSG00000021553.14	Slc28a3	1.46792	2.37046	1.28967e-08
ENSMUSG00000026435.15	Slc45a3	1.49092	2.76597	1.30228e-08
ENSMUSG00000028838.11	Extl1	-1.676	-3.3393	1.3199e-08
ENSMUSG00000074489.9	Bglap3	-4.00914	0.205084	1.34431e-08
ENSMUSG00000075702.9	Selenom	-1.89017	-1.57647	1.34431e-08
ENSMUSG00000053141.16	Ptprt	2.10527	4.22912	1.37715e-08
ENSMUSG00000060962.12	Dmkn	1.51899	3.35132	1.3899e-08
ENSMUSG00000084174.3	Sycn	-3.01314	-3.83262	1.4432e-08
ENSMUSG00000040690.15	Col16a1	1.68614	2.26994	1.46445e-08
ENSMUSG00000058914.12	C1qtnf3	3.9443	3.77038	1.49109e-08
ENSMUSG00000071657.12	Bscl2	-1.49375	-1.63602	1.49896e-08
ENSMUSG00000032526.11	Ss18l2	-2.04092	-2.01123	1.54186e-08
ENSMUSG00000060376.7	Bckdha	-1.83655	-1.87864	1.60436e-08
ENSMUSG00000056629.16	Fkbp2	-1.78568	-1.63368	1.64333e-08
ENSMUSG00000060487.7	Samd5	2.19533	4.69814	1.66673e-08
ENSMUSG00000114003.1	Gm9616	-1.61922	-1.51957	1.66673e-08
ENSMUSG00000049422.7	Chchd10	-1.96813	-1.6493	1.68282e-08
ENSMUSG00000034107.10	Ano7	1.24128	3.39204	1.77209e-08
ENSMUSG00000048332.13	Lhfp	2.14627	1.68179	1.787e-08
ENSMUSG00000020467.15	Efemp1	2.10229	1.69655	1.79152e-08
ENSMUSG00000030835.6	Nomo1	-1.68275	-1.83992	1.79152e-08
ENSMUSG00000001627.12	Ifrd1	-1.89814	-2.53213	1.81482e-08
ENSMUSG00000034343.14	Ube2f	-1.65443	-1.53316	1.90061e-08
ENSMUSG00000069682.6	Gm10275	-2.00912	-1.42052	1.94032e-08
ENSMUSG00000040998.18	Npnt	2.01595	3.79932	1.94485e-08
ENSMUSG00000085651.1	Gm11695	-2.09276	-4.11333	1.94712e-08
ENSMUSG00000003500.13	Impdh1	-1.69477	-1.75537	1.95804e-08
ENSMUSG00000091192.1	Sardhos	-2.22678	-2.20192	1.96981e-08
ENSMUSG00000066513.4	Klk1b4	-2.67369	-2.61864	2.00281e-08
ENSMUSG00000032796.8	Lama1	2.90417	4.08448	2.03366e-08
ENSMUSG00000108688.1	Gm44985	1.62539	3.31059	2.14028e-08
ENSMUSG00000024659.15	Anxa1	1.81732	2.58932	2.15061e-08
ENSMUSG00000063142.15	Kcnma1	3.36035	3.28984	2.15061e-08
ENSMUSG00000049128.7	Ivl	3.75928	5.75646	2.15466e-08
ENSMUSG00000033544.6	Angptl1	-2.01859	-2.94536	2.2249e-08
ENSMUSG00000047230.6	Cldn2	3.32059	4.32938	2.2249e-08
ENSMUSG00000062995.12	Ica1	-1.60706	-1.43658	2.23946e-08
ENSMUSG00000035165.14	Kcne3	2.69013	3.7691	2.24161e-08
ENSMUSG00000036123.8	Slc9a3	3.0636	4.59035	2.24161e-08
ENSMUSG00000109644.1	0610005C13Rik	-1.9402	-2.57841	2.2462e-08
ENSMUSG00000056329.3	1810010K12Rik	-1.90546	-2.63586	2.29712e-08
ENSMUSG00000028860.13	Sytl1	-1.80764	-1.57586	2.31134e-08
ENSMUSG00000102252.5	Snrpn	-1.25798	-2.28755	2.35762e-08
ENSMUSG00000031239.5	Itm2a	1.92117	2.29578	2.47427e-08
ENSMUSG00000052131.7	Akr1b7	4.58425	4.82935	2.49888e-08
ENSMUSG00000030731.13	Syt3	-2.16874	-2.52615	2.51713e-08
ENSMUSG00000036622.15	Atp13a2	-1.72155	-2.15297	2.5228e-08
ENSMUSG00000097250.1	Gm26771	4.76617	4.16807	2.53811e-08
ENSMUSG00000040896.16	Kcnd3	-2.02685	-2.19397	2.54754e-08
ENSMUSG00000034684.12	Sema3f	1.15043	2.00868	2.57912e-08
ENSMUSG00000028811.11	Yars	-1.44558	-1.52259	2.60128e-08
ENSMUSG00000027313.3	Chac1	-2.90691	-3.53434	2.60416e-08
ENSMUSG00000062760.10	Shisal1	-1.77959	-2.60744	2.60416e-08
ENSMUSG00000031963.8	Bmper	3.47459	3.05319	2.6063e-08
ENSMUSG00000091890.2	A830073O21Rik	-1.81904	-2.14398	2.63722e-08
ENSMUSG00000048376.6	F2r	1.41108	2.18975	2.70111e-08
ENSMUSG00000014773.13	Dll1	1.57845	2.91025	2.72806e-08
ENSMUSG00000034394.14	Lif	1.81968	3.08616	2.78021e-08
ENSMUSG00000036264.9	Fstl4	2.60814	3.74211	2.79004e-08
ENSMUSG00000084883.2	Ccdc85c	-1.66452	-1.49805	2.81344e-08
ENSMUSG00000032578.7	Cish	-2.35227	-2.17989	2.84939e-08
ENSMUSG00000033530.8	Ttc7b	-1.27973	-2.13039	2.84939e-08
ENSMUSG00000024357.10	Sil1	-1.51615	-1.61586	2.91079e-08
ENSMUSG00000095597.2	Gm6472	-1.95043	-1.68643	2.92362e-08
ENSMUSG00000038732.15	Mboat1	2.11246	3.54299	2.9731e-08
ENSMUSG00000008461.6	Fut1	-2.88296	-2.74789	3.02359e-08
ENSMUSG00000006342.15	Susd2	-1.43716	-2.4425	3.0473e-08
ENSMUSG00000073424.9	Cyp4f15	3.32966	1.04721	3.0619e-08
ENSMUSG00000006403.13	Adamts4	2.21409	2.83347	3.06615e-08
ENSMUSG00000098140.1	Gm26938	-1.74138	-1.71222	3.08096e-08
ENSMUSG00000004788.11	Eif2b2	-1.51313	-1.41183	3.09635e-08
ENSMUSG00000042198.12	Chchd7	-1.97906	-1.96308	3.23552e-08
ENSMUSG00000032353.9	Tmed3	-2.00299	-2.00493	3.23735e-08
ENSMUSG00000091373.4	Gm8810	-3.85411	1.14701	3.25083e-08
ENSMUSG00000022098.10	Bmp1	1.77742	1.83818	3.257e-08
ENSMUSG00000025091.4	Pnliprp2	-2.93425	-3.51872	3.29948e-08
ENSMUSG00000079657.10	Rab26	-1.84617	-2.26898	3.30333e-08
ENSMUSG00000046223.10	Plaur	1.54872	2.72018	3.32379e-08
ENSMUSG00000020592.14	Sdc1	1.41039	2.90316	3.35449e-08
ENSMUSG00000029484.12	Anxa3	1.48271	2.31867	3.37764e-08
ENSMUSG00000040010.10	Slc7a5	-1.83451	-2.26753	3.39083e-08
ENSMUSG00000047180.8	Neurl3	1.0547	1.89347	3.42255e-08
ENSMUSG00000035983.4	Gm7008	-2.05466	-2.90441	3.49028e-08
ENSMUSG00000099519.1	Gm29253	-1.66653	-1.51043	3.5327e-08
ENSMUSG00000013275.9	Slc41a1	-1.7473	-2.03302	3.68531e-08
ENSMUSG00000054446.8	Cpa1	-3.65118	-4.192	3.68531e-08
ENSMUSG00000053930.13	Shisa6	3.50428	5.65826	3.69572e-08
ENSMUSG00000029762.6	Akr1b8	1.87893	3.32547	3.71074e-08
ENSMUSG00000106120.1	Gm42697	-2.63364	-3.50403	3.759e-08
ENSMUSG00000099152.1	Mir6969	-2.69996	-3.06599	3.83874e-08
ENSMUSG00000024158.17	Hagh	-1.7014	-1.679	3.96203e-08
ENSMUSG00000068240.5	Gm11808	-1.82889	-1.47801	3.97852e-08
ENSMUSG00000066438.6	Plekhd1	8.70859	9.9252	4.04124e-08
ENSMUSG00000021260.8	Hhipl1	3.33416	2.80097	4.1242e-08
ENSMUSG00000027429.16	Sec23b	-1.41354	-1.49922	4.1242e-08
ENSMUSG00000084989.3	Crocc2	6.13685	5.22157	4.19017e-08
ENSMUSG00000004929.12	Thop1	-1.68249	-1.53508	4.26339e-08
ENSMUSG00000020182.16	Ddc	-1.03231	-2.39806	4.26339e-08
ENSMUSG00000010048.10	Ifrd2	-1.54769	-1.43835	4.56612e-08
ENSMUSG00000024421.16	Lama3	1.12339	2.97746	4.60651e-08
ENSMUSG00000020051.17	Pah	-1.52795	-2.77751	4.62478e-08
ENSMUSG00000071553.10	Cpa2	-2.87458	-4.07152	4.64053e-08
ENSMUSG00000026734.9	4921504E06Rik	1.19566	-1.91816	4.70615e-08
ENSMUSG00000026981.15	Il1rn	2.73869	3.72684	4.79534e-08
ENSMUSG00000041794.13	Myrip	-2.03229	-2.61424	4.79534e-08
ENSMUSG00000062054.7	Iah1	-1.772	-1.99141	4.79534e-08
ENSMUSG00000027398.13	Il1b	1.16318	2.96671	4.80076e-08
ENSMUSG00000020311.17	Erlec1	-1.40485	-1.37206	4.82006e-08
ENSMUSG00000020810.5	Cygb	2.21042	1.75283	4.85513e-08
ENSMUSG00000041313.14	Slc7a1	-1.48503	-1.61466	4.94827e-08
ENSMUSG00000073678.4	Pgap1	1.00423	2.45528	4.94827e-08
ENSMUSG00000037278.9	Tmem97	-2.16946	-2.56317	4.95634e-08
ENSMUSG00000073987.4	Ggh	-2.4398	-2.32975	5.0148e-08
ENSMUSG00000097451.11	Rian	2.37661	2.45853	5.13701e-08
ENSMUSG00000038807.19	Rap1gap2	-1.49366	-2.03919	5.16472e-08
ENSMUSG00000031059.9	Ndufb11	-1.88805	-1.8066	5.17357e-08
ENSMUSG00000085886.1	D030047H15Rik	-2.50644	-2.96792	5.21847e-08
ENSMUSG00000044548.11	Dact1	2.38442	1.42041	5.23545e-08
ENSMUSG00000021263.11	Degs2	1.68909	2.74616	5.28271e-08
ENSMUSG00000000753.15	Serpinf1	1.74148	1.68204	5.33615e-08
ENSMUSG00000025732.6	Mcrip2	-2.11877	-2.16108	5.35607e-08
ENSMUSG00000094955.2	Gm3699	-2.77753	-2.13413	5.48124e-08
ENSMUSG00000034112.9	Atp2c2	-2.18789	-2.00344	5.55793e-08
ENSMUSG00000036199.9	Ndufa13	-1.81682	-1.61702	5.5687e-08
ENSMUSG00000036278.7	Macrod1	-1.72516	-2.31107	5.6085e-08
ENSMUSG00000035638.14	Muc20	3.40482	4.5139	5.6248e-08
ENSMUSG00000024501.20	Dpysl3	2.15809	2.11831	5.62932e-08
ENSMUSG00000026343.6	Gpr39	2.01428	2.37626	5.75003e-08
ENSMUSG00000118376.1	Gm9926	7.38417	9.07661	5.80784e-08
ENSMUSG00000072812.4	Ahnak2	2.2883	2.12448	5.8316e-08
ENSMUSG00000029882.5	2210010C04Rik	-3.3764	-4.35721	5.85363e-08
ENSMUSG00000026443.3	Lrrn2	3.01334	2.91465	5.92772e-08
ENSMUSG00000014725.16	Adam28	2.81013	4.60514	6.01445e-08
ENSMUSG00000049690.15	Nckap5	-1.3633	-2.87058	6.39561e-08
ENSMUSG00000057322.12	Rpl38	-2.06955	-1.69935	6.43615e-08
ENSMUSG00000032334.10	Loxl1	2.08471	1.95895	6.69797e-08
ENSMUSG00000030826.19	Bcat2	-1.75689	-2.04594	6.85803e-08
ENSMUSG00000038489.8	Polr2l	-1.94347	-1.67551	6.88452e-08
ENSMUSG00000039607.16	Rbms3	1.95189	2.12557	6.99938e-08
ENSMUSG00000109305.1	Smim38	-2.33629	-3.78154	7.01e-08
ENSMUSG00000023433.8	Cela3b	-3.54491	-3.88419	7.2343e-08
ENSMUSG00000035896.5	Rnase1	-3.19573	-3.8512	7.36837e-08
ENSMUSG00000037601.11	Nme1	-1.8156	-1.62477	7.5672e-08
ENSMUSG00000103755.1	Gm37805	-2.66162	-2.10028	7.5672e-08
ENSMUSG00000007594.10	Hapln4	-2.24664	-2.24738	7.6806e-08
ENSMUSG00000015766.14	Eps8	1.51672	2.14204	7.93904e-08
ENSMUSG00000036570.14	Fxyd1	-2.07479	-2.43952	8.07763e-08
ENSMUSG00000025512.15	Chid1	-1.79232	-1.79095	8.29684e-08
ENSMUSG00000030935.15	Acsm3	1.35044	2.89826	8.44305e-08
ENSMUSG00000105388.1	Rpl36a-ps2	-1.74243	-1.52424	8.9288e-08
ENSMUSG00000026175.12	Vil1	2.14662	3.46696	9.0536e-08
ENSMUSG00000059602.14	Syn3	1.37408	1.93136	9.14716e-08
ENSMUSG00000003541.6	Ier3	1.21781	2.43856	9.2234e-08
ENSMUSG00000020163.12	Uqcr11	-1.95076	-1.43665	9.2234e-08
ENSMUSG00000067288.13	Rps28	-2.1073	-1.6497	9.26397e-08
ENSMUSG00000091471.1	Gm20538	-1.84405	-1.74728	9.33348e-08
ENSMUSG00000042265.13	Trem1	5.82086	7.88188	9.37753e-08
ENSMUSG00000006649.17	Nphs1	-1.63361	-2.10931	9.79018e-08
ENSMUSG00000022546.5	Gpt	-1.90994	-1.88577	9.79689e-08
ENSMUSG00000018677.9	Slc25a39	-1.80715	-1.68476	9.80784e-08
ENSMUSG00000059479.7	B3gnt8	-1.69597	-1.75685	9.83393e-08
ENSMUSG00000017007.9	Rbpjl	-2.00393	-1.90021	9.8889e-08
ENSMUSG00000017188.3	Coa3	-1.82386	-1.68735	9.91913e-08
ENSMUSG00000033809.15	Alg3	-1.65809	-1.511	9.97193e-08
ENSMUSG00000032226.5	Gcnt3	2.04685	3.78177	1.00847e-07
ENSMUSG00000063779.6	Chil4	4.76052	10.5128	1.01803e-07
ENSMUSG00000001943.8	Vsig2	1.24674	2.67134	1.04119e-07
ENSMUSG00000026344.9	Lypd1	2.13574	2.49383	1.05538e-07
ENSMUSG00000040605.7	Bace2	1.52162	3.09604	1.05538e-07
ENSMUSG00000031813.8	Mvb12a	-1.78966	-1.49053	1.08589e-07
ENSMUSG00000041180.13	Hectd2	2.68958	3.95564	1.08855e-07
ENSMUSG00000040322.10	Slc25a24	1.8854	2.66252	1.10821e-07
ENSMUSG00000033860.13	Fgg	9.33835	7.24181	1.11821e-07
ENSMUSG00000025196.4	Cpn1	-1.49308	-1.72806	1.12207e-07
ENSMUSG00000027082.15	Tfpi	2.04713	0.606578	1.1407e-07
ENSMUSG00000063089.4	Klk1b8	-2.88972	-2.86845	1.15614e-07
ENSMUSG00000042962.5	Gm5436	-2.50778	-1.6639	1.17053e-07
ENSMUSG00000061535.11	C1qtnf7	2.74782	2.27892	1.17593e-07
ENSMUSG00000000031.16	H19	1.4945	2.96071	1.2038e-07
ENSMUSG00000001105.15	Ift20	-1.85725	-1.76403	1.20625e-07
ENSMUSG00000087109.1	4930474H06Rik	2.75769	1.62503	1.22118e-07
ENSMUSG00000039629.14	Strip2	2.07578	2.67225	1.22539e-07
ENSMUSG00000085795.8	Zfp703	1.46984	1.96817	1.22811e-07
ENSMUSG00000076431.4	Sox4	1.61314	2.33413	1.23409e-07
ENSMUSG00000032496.7	Ltf	1.70601	4.93391	1.30215e-07
ENSMUSG00000050359.7	Sprr1a	2.41434	5.40081	1.30732e-07
ENSMUSG00000028195.4	Ccn1	1.52694	2.52239	1.32811e-07
ENSMUSG00000042428.6	Mgat3	2.05674	3.15582	1.3299e-07
ENSMUSG00000019797.11	1700021F05Rik	-1.62956	-1.5894	1.37225e-07
ENSMUSG00000051279.2	Gdf6	3.74523	4.40081	1.39368e-07
ENSMUSG00000026566.15	Mpzl1	1.52832	2.4841	1.40874e-07
ENSMUSG00000029161.7	Cgref1	-2.60297	-1.28883	1.4227e-07
ENSMUSG00000030104.9	Edem1	-1.73173	-2.49754	1.4227e-07
ENSMUSG00000034028.16	Cd226	1.94724	-0.504115	1.4227e-07
ENSMUSG00000029145.12	Eif2b4	-1.29638	-1.45443	1.44508e-07
ENSMUSG00000060459.14	Kng2	2.11274	2.42883	1.44549e-07
ENSMUSG00000031253.15	Srpx2	1.95451	2.45322	1.47106e-07
ENSMUSG00000051079.8	Rgs13	2.57234	3.71552	1.47106e-07
ENSMUSG00000026520.8	Pycr2	-1.58681	-1.912	1.47785e-07
ENSMUSG00000009185.2	Ccl8	2.64978	2.07739	1.48351e-07
ENSMUSG00000046070.9	Igfals	-1.57377	-1.83302	1.48876e-07
ENSMUSG00000035504.16	Reep6	-1.81102	-0.826384	1.49267e-07
ENSMUSG00000085533.1	Gm12146	7.18016	8.9486	1.50829e-07
ENSMUSG00000067206.3	Lrrc66	2.17824	4.3425	1.51106e-07
ENSMUSG00000028184.12	Adgrl2	1.23712	2.26133	1.51132e-07
ENSMUSG00000015627.5	Gata5	2.40194	3.86493	1.52287e-07
ENSMUSG00000081895.3	Rpl17-ps10	-1.71469	-1.28439	1.52287e-07
ENSMUSG00000044792.7	Isca1	-1.34486	-1.45581	1.5837e-07
ENSMUSG00000027673.12	Ndufb5	-1.69153	-1.40754	1.58602e-07
ENSMUSG00000069633.12	Pex11g	-1.7702	-1.78958	1.60563e-07
ENSMUSG00000030701.17	Plekhb1	-1.94782	-1.58991	1.61303e-07
ENSMUSG00000010796.11	Asz1	8.76463	9.98056	1.62752e-07
ENSMUSG00000019775.17	Rgs17	2.01411	4.0382	1.63747e-07
ENSMUSG00000030762.11	Aqp8	-2.4694	-2.75479	1.64869e-07
ENSMUSG00000058022.14	Adtrp	3.79111	0.347097	1.68422e-07
ENSMUSG00000087412.4	Gm15501	-1.87215	-1.63511	1.68433e-07
ENSMUSG00000026042.16	Col5a2	2.08758	2.19696	1.71461e-07
ENSMUSG00000001604.14	Tcea3	-1.82964	-1.70906	1.74198e-07
ENSMUSG00000031824.15	6430548M08Rik	-1.55204	-1.88479	1.74198e-07
ENSMUSG00000009246.14	Trpm5	2.24814	3.24535	1.77376e-07
ENSMUSG00000062997.6	Rpl35	-1.86762	-1.56278	1.81144e-07
ENSMUSG00000040711.8	Sh3pxd2b	1.99697	2.42723	1.88915e-07
ENSMUSG00000002633.4	Shh	1.79854	3.79537	1.92548e-07
ENSMUSG00000035637.14	Grhpr	-1.72438	-1.7683	1.92803e-07
ENSMUSG00000057036.7	Gm7536	-1.69928	-1.34198	1.93444e-07
ENSMUSG00000022330.5	Osr2	8.55575	8.86379	1.9662e-07
ENSMUSG00000009092.5	Derl3	-2.46849	-2.31088	1.97797e-07
ENSMUSG00000030772.6	Dkk3	1.99656	1.89004	1.98876e-07
ENSMUSG00000027087.11	Itgav	1.53386	2.11681	2.02699e-07
ENSMUSG00000081406.4	Rps6-ps4	-1.57387	-1.16356	2.02844e-07
ENSMUSG00000027165.16	B230118H07Rik	-1.70157	-1.81571	2.04175e-07
ENSMUSG00000050288.6	Fzd2	2.50381	2.43753	2.04175e-07
ENSMUSG00000041841.8	Rpl37	-1.98597	-1.53972	2.06048e-07
ENSMUSG00000105913.1	Mir5121	-2.06721	-1.4838	2.13923e-07
ENSMUSG00000003032.8	Klf4	1.53145	1.92542	2.16486e-07
ENSMUSG00000031380.10	Vegfd	2.70564	2.64375	2.16486e-07
ENSMUSG00000028542.17	Slc6a9	-1.68764	-1.57043	2.17422e-07
ENSMUSG00000042729.11	Wdr74	-1.49478	-1.53964	2.21291e-07
ENSMUSG00000052934.14	Fbxo31	-1.74106	-1.99254	2.21291e-07
ENSMUSG00000041798.15	Gck	-2.02892	-2.35817	2.22807e-07
ENSMUSG00000044042.19	Fmn1	1.6476	2.56319	2.31192e-07
ENSMUSG00000041605.16	Inava	1.48466	3.08656	2.34792e-07
ENSMUSG00000031778.13	Cx3cl1	1.55873	2.84281	2.35381e-07
ENSMUSG00000035828.11	Pim3	-1.60819	-1.70645	2.35454e-07
ENSMUSG00000022096.14	Hr	2.31522	2.9399	2.36959e-07
ENSMUSG00000031209.14	Heph	2.39557	0.885563	2.39006e-07
ENSMUSG00000024998.17	Plce1	2.10179	2.16976	2.43951e-07
ENSMUSG00000033491.13	Prss35	5.31521	6.17612	2.51877e-07
ENSMUSG00000096942.1	Rps19-ps6	-1.59313	-1.22034	2.54077e-07
ENSMUSG00000074093.4	Svip	-1.82792	-1.99107	2.54778e-07
ENSMUSG00000062963.10	Ufc1	-1.67825	-1.33354	2.59931e-07
ENSMUSG00000068329.12	Htra2	-1.38156	-1.60775	2.60258e-07
ENSMUSG00000063354.7	Slc39a4	1.84801	3.17595	2.69141e-07
ENSMUSG00000037995.15	Igsf9	1.37102	2.74957	2.74532e-07
ENSMUSG00000022227.5	Mcpt1	3.65699	6.33629	2.74722e-07
ENSMUSG00000052430.15	Bmpr1b	-2.86992	-2.92276	2.78611e-07
ENSMUSG00000070047.14	Fat1	1.83866	2.25951	2.798e-07
ENSMUSG00000022570.7	Tsta3	-1.7762	-1.27478	2.80832e-07
ENSMUSG00000049751.6	Rpl36al	-1.70634	-1.50222	2.86046e-07
ENSMUSG00000099129.1	Mir7076	-2.59038	-2.88392	2.86876e-07
ENSMUSG00000031807.10	Pgls	-1.57727	-1.32642	2.96592e-07
ENSMUSG00000031937.7	Vstm5	2.75468	4.81771	2.97576e-07
ENSMUSG00000072692.7	Rpl37rt	-1.74202	-1.2877	2.97576e-07
ENSMUSG00000024225.5	Clps	-3.04538	-3.55933	3.03434e-07
ENSMUSG00000027562.12	Car2	2.1478	3.87833	3.03434e-07
ENSMUSG00000041161.8	Otud3	-1.40265	-1.58785	3.13901e-07
ENSMUSG00000025876.15	Unc5a	-1.66753	-2.03174	3.1397e-07
ENSMUSG00000068328.9	Aup1	-1.69873	-1.56359	3.2483e-07
ENSMUSG00000003526.12	Prodh	-2.32354	-1.97283	3.28431e-07
ENSMUSG00000032026.7	Rexo2	-1.62013	-1.58201	3.30494e-07
ENSMUSG00000073821.11	8030451A03Rik	1.62568	3.73115	3.36172e-07
ENSMUSG00000072640.11	Lyrm9	-1.73712	-1.96839	3.3696e-07
ENSMUSG00000108955.1	Gm44775	-1.96643	-1.76244	3.45229e-07
ENSMUSG00000022956.11	Atp5o	-1.82544	-1.52348	3.46501e-07
ENSMUSG00000087400.8	Gm15270	2.06376	3.33579	3.46501e-07
ENSMUSG00000073406.10	H2-Bl	-2.90747	0.793981	3.47481e-07
ENSMUSG00000076281.1	Gm24270	-2.34798	-3.58764	3.50835e-07
ENSMUSG00000032411.15	Tfdp2	-1.3619	-1.35757	3.53838e-07
ENSMUSG00000084880.1	Tomm6os	-1.57249	-1.53725	3.64988e-07
ENSMUSG00000052712.17	BC004004	-1.38768	-1.43958	3.66589e-07
ENSMUSG00000056515.9	Rab31	1.57121	1.73512	3.66589e-07
ENSMUSG00000030867.7	Plk1	1.17536	2.36228	3.68448e-07
ENSMUSG00000069972.6	Rps13-ps2	-2.0251	-1.7054	3.70865e-07
ENSMUSG00000062312.5	Erbb2	1.33798	2.4369	3.7841e-07
ENSMUSG00000051048.17	P4ha3	2.59782	4.19588	3.81798e-07
ENSMUSG00000078588.10	Ccdc24	-1.61564	-1.45918	3.95022e-07
ENSMUSG00000060019.6	Gm10073	-1.69269	-1.56428	3.9563e-07
ENSMUSG00000094806.2	Cyp2d10	5.20881	1.97751	3.98278e-07
ENSMUSG00000040213.13	Kyat3	-1.84045	-2.01096	3.99355e-07
ENSMUSG00000015289.4	Lage3	-1.59566	-1.57938	4.01299e-07
ENSMUSG00000010154.7	Spire2	1.33586	3.02174	4.03211e-07
ENSMUSG00000062619.6	2310039H08Rik	-2.04635	-1.65432	4.03211e-07
ENSMUSG00000058833.11	Rex1bd	-1.65098	-1.45311	4.05008e-07
ENSMUSG00000022340.15	Sybu	-1.58695	-2.66482	4.09402e-07
ENSMUSG00000072115.11	Ang	-1.3839	-2.1689	4.21455e-07
ENSMUSG00000011463.5	Cpb1	-3.22961	-3.85615	4.21464e-07
ENSMUSG00000027399.1	Il1a	1.33066	3.4288	4.21867e-07
ENSMUSG00000039013.16	Siglecf	2.27241	3.37557	4.23429e-07
ENSMUSG00000035775.2	Krt20	2.11377	2.92472	4.24499e-07
ENSMUSG00000022893.14	Adamts1	1.01022	1.84078	4.26383e-07
ENSMUSG00000026971.15	Itgb6	1.22482	2.90945	4.26383e-07
ENSMUSG00000029388.14	Eif2b1	-1.5609	-1.27257	4.26383e-07
ENSMUSG00000032584.12	Mst1r	1.8482	3.21113	4.26383e-07
ENSMUSG00000037813.13	D630003M21Rik	2.83458	3.37915	4.26383e-07
ENSMUSG00000039063.5	Echdc3	-2.10073	-2.49234	4.26442e-07
ENSMUSG00000045896.14	Paip2b	-1.71259	-2.33541	4.26442e-07
ENSMUSG00000083621.1	Gm14586	-1.50621	-1.24152	4.26442e-07
ENSMUSG00000043705.7	Capn13	1.87861	3.91699	4.29963e-07
ENSMUSG00000030036.8	Mogs	-1.38609	-1.42055	4.30789e-07
ENSMUSG00000021253.7	Tgfb3	1.61838	2.02999	4.34212e-07
ENSMUSG00000063882.12	Uqcrh	-1.88455	-1.40563	4.34212e-07
ENSMUSG00000025204.10	Ndufb8	-1.72533	-1.64751	4.34417e-07
ENSMUSG00000063713.7	Klk1b24	-2.68309	-2.78483	4.35155e-07
ENSMUSG00000038650.15	Rnh1	-1.75361	-1.77177	4.40815e-07
ENSMUSG00000027296.7	Itpka	-2.13788	-2.3279	4.50581e-07
ENSMUSG00000019368.13	Sec14l4	-1.32881	-2.30303	4.5861e-07
ENSMUSG00000028865.14	Cd164l2	-2.77745	-2.42076	4.5861e-07
ENSMUSG00000036825.12	Ssx2ip	-1.47742	-1.23344	4.78214e-07
ENSMUSG00000025007.13	Aldh18a1	-1.43603	-1.53836	4.81109e-07
ENSMUSG00000020072.15	Pbld2	-2.14609	-2.07004	4.81677e-07
ENSMUSG00000071521.4	Try10	-2.22587	-4.05222	4.81677e-07
ENSMUSG00000016427.7	Ndufa1	-1.73348	-1.60827	4.82927e-07
ENSMUSG00000042429.8	Adora1	-1.50445	-1.44448	5.01366e-07
ENSMUSG00000024909.15	Efemp2	1.33837	1.80199	5.02743e-07
ENSMUSG00000087190.2	D430001F17Rik	-1.60209	-1.40996	5.10491e-07
ENSMUSG00000027695.16	Pld1	1.92128	2.07789	5.18939e-07
ENSMUSG00000100277.8	1810053B23Rik	-1.52142	-2.06561	5.24617e-07
ENSMUSG00000041120.6	Nbl1	1.74524	2.06032	5.3189e-07
ENSMUSG00000013523.13	Bcas1	1.93089	3.62475	5.37199e-07
ENSMUSG00000032015.16	Pou2f3	4.31934	5.1076	5.53924e-07
ENSMUSG00000037206.15	Islr	1.84228	1.05358	5.56774e-07
ENSMUSG00000090570.1	Gm17041	-2.48629	-2.25842	5.59717e-07
ENSMUSG00000030111.9	A2m	3.31556	3.5224	5.64719e-07
ENSMUSG00000018166.8	Erbb3	1.13021	2.61529	5.65115e-07
ENSMUSG00000027966.20	Col11a1	2.23945	3.84607	5.71773e-07
ENSMUSG00000027864.9	Ptgfrn	1.38067	1.88575	5.7383e-07
ENSMUSG00000079592.9	C1qtnf5	1.76489	2.52118	5.81097e-07
ENSMUSG00000023307.14	March5	-1.36884	-1.19061	5.84422e-07
ENSMUSG00000114985.1	1810028F09Rik	-2.22153	-2.69098	5.84422e-07
ENSMUSG00000003199.16	Mpnd	-1.54335	-1.48249	6.01245e-07
ENSMUSG00000046460.15	Sh2d7	2.30956	3.36849	6.05054e-07
ENSMUSG00000038879.8	Nipal2	-1.83315	-0.974701	6.05511e-07
ENSMUSG00000097908.7	4933404O12Rik	-1.75368	-2.33191	6.18209e-07
ENSMUSG00000044694.2	2010007H06Rik	2.93214	3.35969	6.19155e-07
ENSMUSG00000035258.15	Abi3bp	2.12316	2.11861	6.25757e-07
ENSMUSG00000015869.16	Prpsap1	-1.86411	-1.3681	6.29598e-07
ENSMUSG00000063903.5	Klk1	-3.19832	-2.89558	6.39938e-07
ENSMUSG00000038305.15	Spats2l	2.29913	3.13626	6.44784e-07
ENSMUSG00000001506.10	Col1a1	2.56107	3.0215	6.67661e-07
ENSMUSG00000034607.6	Pof1b	2.68943	3.95804	6.71387e-07
ENSMUSG00000056481.7	Cd248	2.19357	1.41199	6.71387e-07
ENSMUSG00000027999.15	Pla2g12a	-1.57495	-1.40388	6.72349e-07
ENSMUSG00000025156.17	Gps1	-1.4861	-1.49737	6.73444e-07
ENSMUSG00000067344.7	Rps25-ps1	-2.04787	-1.57261	6.76947e-07
ENSMUSG00000029304.14	Spp1	2.48127	2.99031	6.80755e-07
ENSMUSG00000014959.12	Gorasp2	-1.52714	-1.47881	6.84623e-07
ENSMUSG00000020581.11	Agr2	1.90965	2.52339	7.02714e-07
ENSMUSG00000022824.12	Muc13	1.7981	4.12198	7.1694e-07
ENSMUSG00000024028.7	Tff2	-2.95005	-1.74873	7.1694e-07
ENSMUSG00000024597.11	Slc12a2	1.84356	2.69032	7.1694e-07
ENSMUSG00000093674.7	Rpl41	-2.42294	-1.96337	7.19507e-07
ENSMUSG00000087579.7	Hectd2os	2.74749	4.15673	7.32383e-07
ENSMUSG00000039168.15	Dap	-1.88828	-2.13143	7.3326e-07
ENSMUSG00000036327.18	Qsox2	-1.65066	-1.54664	7.34698e-07
ENSMUSG00000032330.7	Cox7a2	-1.7244	-1.41307	7.43288e-07
ENSMUSG00000105975.4	Gm42609	4.30938	4.82516	7.43288e-07
ENSMUSG00000021587.5	Pcsk1	-2.00314	-2.47959	7.47901e-07
ENSMUSG00000007892.8	Rplp1	-2.17953	-2.05304	7.47964e-07
ENSMUSG00000010609.15	Psen2	-1.09342	-1.54716	7.62216e-07
ENSMUSG00000039330.5	Tsga10ip	-2.23785	-2.47409	7.79765e-07
ENSMUSG00000028369.15	Svep1	2.37122	1.74072	7.88868e-07
ENSMUSG00000067370.4	B3galt4	-1.83587	-1.66323	7.88868e-07
ENSMUSG00000039221.10	Rpl22l1	-1.81724	-1.37694	7.90275e-07
ENSMUSG00000045991.19	Onecut2	3.01955	4.48622	7.90275e-07
ENSMUSG00000020044.13	Timp3	1.55358	1.90014	8.00577e-07
ENSMUSG00000039774.12	Galnt12	1.02021	2.13358	8.15247e-07
ENSMUSG00000099764.1	Rps10-ps2	-1.82636	-1.37921	8.15247e-07
ENSMUSG00000031158.11	Timm17b	-1.74628	-1.70653	8.17208e-07
ENSMUSG00000022763.18	Aifm3	-2.49499	-1.80117	8.17301e-07
ENSMUSG00000093931.2	Amy2a3	-6.4017	-4.75627	8.21255e-07
ENSMUSG00000024598.9	Fbn2	2.3122	3.00506	8.22534e-07
ENSMUSG00000079434.8	Neu2	-1.8401	-2.36288	8.29619e-07
ENSMUSG00000083757.2	Rps15a-ps4	-2.30585	-1.62627	8.334e-07
ENSMUSG00000025036.7	Sfxn2	-1.33807	-1.77002	8.34151e-07
ENSMUSG00000053565.10	Eif3k	-1.69794	-1.2322	8.65906e-07
ENSMUSG00000107383.1	Gm4366	-1.50299	-1.07661	8.66299e-07
ENSMUSG00000021994.15	Wnt5a	2.17829	2.54337	8.68275e-07
ENSMUSG00000021125.6	Arg2	-2.43699	-2.07149	8.68417e-07
ENSMUSG00000031594.9	Fgl1	1.70237	3.11042	8.80309e-07
ENSMUSG00000039886.8	Tmem120a	-1.63788	-1.30223	8.80328e-07
ENSMUSG00000028378.6	Ptgr1	1.5215	2.57408	8.92263e-07
ENSMUSG00000084965.1	Gm13857	4.61424	5.03021	8.92263e-07
ENSMUSG00000025701.12	Alox5	1.90543	2.5598	8.96788e-07
ENSMUSG00000056427.10	Slit3	2.72588	1.85642	9.0527e-07
ENSMUSG00000036781.13	Rps27l	-1.91726	-1.63561	9.14164e-07
ENSMUSG00000038457.17	Tmem255b	1.7325	1.68999	9.2024e-07
ENSMUSG00000054136.6	Adm2	-2.36435	-2.59261	9.2957e-07
ENSMUSG00000008682.13	Rpl10	-2.12283	-1.80346	9.59902e-07
ENSMUSG00000038880.13	Mrps34	-1.49196	-1.30874	9.69753e-07
ENSMUSG00000066515.3	Klk1b3	-2.10645	-2.82311	9.69753e-07
ENSMUSG00000090137.8	Uba52	-1.95459	-1.59168	9.73601e-07
ENSMUSG00000045763.8	Basp1	1.53767	2.12341	9.97753e-07
ENSMUSG00000039197.10	Adk	-1.3448	-1.72594	1.0143e-06
ENSMUSG00000086791.1	Gm12147	6.41471	8.24625	1.01703e-06
ENSMUSG00000032487.8	Ptgs2	1.83401	3.60655	1.01998e-06
ENSMUSG00000027375.14	Mal	2.50641	3.9043	1.06431e-06
ENSMUSG00000015852.13	Fcrls	2.60885	1.60289	1.06625e-06
ENSMUSG00000011179.8	Odc1	-1.70199	-1.88809	1.08459e-06
ENSMUSG00000039462.4	Col10a1	1.83438	5.02884	1.10362e-06
ENSMUSG00000027356.8	Fermt1	1.16762	2.33246	1.13162e-06
ENSMUSG00000044005.13	Gls2	-1.71254	-1.84498	1.13939e-06
ENSMUSG00000030087.11	Klf15	-1.95945	-2.36701	1.1522e-06
ENSMUSG00000053046.16	Brsk2	-1.66409	-2.87339	1.1522e-06
ENSMUSG00000029135.10	Fosl2	1.4443	1.9083	1.15657e-06
ENSMUSG00000037784.14	Dzip1l	1.89823	2.88197	1.15657e-06
ENSMUSG00000001768.16	Rin2	1.56973	1.68442	1.16181e-06
ENSMUSG00000030319.8	Cand2	-1.91148	-1.35864	1.16875e-06
ENSMUSG00000035521.13	Gnptg	-1.48788	-1.46327	1.16875e-06
ENSMUSG00000103653.1	Gstp-ps	-1.95937	-1.59923	1.16983e-06
ENSMUSG00000021765.9	Fst	2.28797	4.22192	1.17545e-06
ENSMUSG00000051076.8	Vtcn1	2.37798	3.24729	1.18683e-06
ENSMUSG00000091237.1	Gm17114	-1.62423	-1.60783	1.18683e-06
ENSMUSG00000003531.15	Dgcr6	-1.75286	-1.42956	1.19151e-06
ENSMUSG00000021268.17	Meg3	1.69569	2.06102	1.19151e-06
ENSMUSG00000034159.12	Mab21l4	1.08781	3.61761	1.19385e-06
ENSMUSG00000018672.15	Copz2	-1.89431	-1.99985	1.19694e-06
ENSMUSG00000022946.10	Dop1b	1.91439	1.74852	1.20307e-06
ENSMUSG00000020877.11	Scrn2	-1.62814	-1.62576	1.20948e-06
ENSMUSG00000026576.12	Atp1b1	1.99342	2.56852	1.21479e-06
ENSMUSG00000021614.16	Vcan	2.37495	2.33578	1.22113e-06
ENSMUSG00000052684.4	Jun	1.36781	1.67053	1.30343e-06
ENSMUSG00000054555.11	Adam12	2.32305	2.46099	1.31347e-06
ENSMUSG00000113149.1	Gm49383	-1.62159	-1.437	1.31807e-06
ENSMUSG00000005124.10	Ccn4	2.38304	2.91031	1.32265e-06
ENSMUSG00000113311.1	Gm47428	-1.95188	-1.91283	1.3295e-06
ENSMUSG00000035202.8	Lars2	-2.61522	-3.36112	1.352e-06
ENSMUSG00000037613.16	Tnfrsf23	1.08772	2.59259	1.35522e-06
ENSMUSG00000029446.14	Psph	-1.7151	-1.87109	1.35685e-06
ENSMUSG00000078974.10	Sec61g	-1.78135	-1.64161	1.36491e-06
ENSMUSG00000058070.14	Eml1	1.72603	1.85102	1.36556e-06
ENSMUSG00000033420.12	Antxr1	1.9822	1.32219	1.37054e-06
ENSMUSG00000062093.5	Gm10110	-1.8428	-1.4285	1.39087e-06
ENSMUSG00000020829.9	Slc46a1	-1.48837	-1.60742	1.40429e-06
ENSMUSG00000032265.14	Tent5a	1.36552	1.74545	1.40708e-06
ENSMUSG00000020444.19	Guk1	-1.83104	-1.47559	1.40954e-06
ENSMUSG00000026883.17	Dab2ip	1.08445	1.74204	1.42132e-06
ENSMUSG00000015290.15	Ubl4a	-1.50545	-1.42625	1.4374e-06
ENSMUSG00000002265.17	Peg3	1.60135	0.721434	1.43941e-06
ENSMUSG00000031505.11	Naxd	-1.65239	-1.29026	1.45273e-06
ENSMUSG00000051439.7	Cd14	1.58281	2.693	1.45989e-06
ENSMUSG00000040713.12	Creg1	-1.18442	-1.53552	1.48843e-06
ENSMUSG00000028040.7	Efna4	1.7764	3.27625	1.49764e-06
ENSMUSG00000052271.7	Bhlha15	-1.71614	-2.9115	1.51542e-06
ENSMUSG00000034739.17	Mfrp	1.64363	2.39363	1.54006e-06
ENSMUSG00000068617.5	Efcab1	2.54265	0.262681	1.55652e-06
ENSMUSG00000026818.5	Cel	-2.90851	-3.67927	1.56173e-06
ENSMUSG00000048915.12	Efna5	1.84253	2.51269	1.56485e-06
ENSMUSG00000022440.9	C1qtnf6	1.27801	1.84661	1.57673e-06
ENSMUSG00000003235.13	Eif2b5	-1.4329	-1.24623	1.59876e-06
ENSMUSG00000024032.7	Tff1	1.65667	3.66003	1.60414e-06
ENSMUSG00000062751.5	Prss1	1.10422	-2.84993	1.61092e-06
ENSMUSG00000028047.11	Thbs3	2.1339	1.59914	1.61606e-06
ENSMUSG00000020256.14	Aldh1l2	-1.76268	-2.44017	1.65227e-06
ENSMUSG00000059654.7	Reg1	-2.85682	-2.97715	1.65227e-06
ENSMUSG00000057841.5	Rpl32	-2.09619	-1.75308	1.67935e-06
ENSMUSG00000040722.7	Scamp5	1.57093	1.87603	1.68275e-06
ENSMUSG00000034463.4	Scara3	1.90203	1.73855	1.70825e-06
ENSMUSG00000099874.1	Gm29629	-2.15265	-2.38723	1.72196e-06
ENSMUSG00000021094.10	Dhrs7	-1.17604	-1.61443	1.74997e-06
ENSMUSG00000033416.15	Gucd1	-1.49134	-1.95671	1.76149e-06
ENSMUSG00000024150.12	Mcfd2	-1.74605	-1.99999	1.83609e-06
ENSMUSG00000031770.16	Herpud1	-1.75304	-2.08527	1.83609e-06
ENSMUSG00000000957.11	Mmp14	1.82021	1.95543	1.91232e-06
ENSMUSG00000107134.1	Gm42528	1.9404	3.38598	1.91248e-06
ENSMUSG00000045725.5	Prr15	1.54229	3.06416	1.92105e-06
ENSMUSG00000009927.9	Rps25	-1.86559	-1.62716	1.93228e-06
ENSMUSG00000032557.13	Uba5	-1.61716	-1.71346	1.94513e-06
ENSMUSG00000034919.2	Ttc22	1.84379	3.40624	1.95244e-06
ENSMUSG00000037106.8	Fer1l6	1.84841	3.98851	1.95832e-06
ENSMUSG00000066235.7	Pomgnt2	-1.18309	-1.93196	1.95832e-06
ENSMUSG00000026837.16	Col5a1	2.01001	2.37177	1.96298e-06
ENSMUSG00000081344.5	Gm14303	-1.5743	-1.31301	1.96587e-06
ENSMUSG00000024038.17	Ndufv3	-1.50047	-1.34082	1.96679e-06
ENSMUSG00000044674.6	Fzd1	1.78438	2.2861	1.96679e-06
ENSMUSG00000039976.4	Tbc1d16	-1.23252	-1.40635	1.97254e-06
ENSMUSG00000066894.14	Vsig10	1.742	1.94832	1.97254e-06
ENSMUSG00000027938.11	Creb3l4	2.85079	3.85296	1.97683e-06
ENSMUSG00000053615.1	Gm9913	3.02191	1.98139	2.01543e-06
ENSMUSG00000030074.9	Gxylt2	2.51352	1.81199	2.04232e-06
ENSMUSG00000032042.11	Srpr	-1.62389	-1.6588	2.04921e-06
ENSMUSG00000028073.15	Pear1	1.35682	1.76671	2.05367e-06
ENSMUSG00000025813.14	Homer2	-1.3079	-1.21427	2.0754e-06
ENSMUSG00000029642.11	Polr1d	-1.49247	-1.1694	2.0754e-06
ENSMUSG00000024486.6	Hbegf	1.1917	2.91995	2.09604e-06
ENSMUSG00000041654.15	Slc39a11	-1.59254	-1.5214	2.13237e-06
ENSMUSG00000041688.16	Amot	2.11404	2.71445	2.15849e-06
ENSMUSG00000029193.7	Cckar	-1.58049	-2.40255	2.16662e-06
ENSMUSG00000024892.17	Pcx	-1.70836	-1.11527	2.18371e-06
ENSMUSG00000030881.15	Arfip2	-1.50904	-1.42946	2.20018e-06
ENSMUSG00000056596.8	Trnp1	2.57553	0.488752	2.23681e-06
ENSMUSG00000049723.14	Mmp12	1.94453	3.34656	2.29912e-06
ENSMUSG00000109194.1	Gm44570	-1.59456	-1.30782	2.34239e-06
ENSMUSG00000057163.3	Prss2	-3.13668	-3.51569	2.40471e-06
ENSMUSG00000021922.17	Itih4	-2.27365	-2.48173	2.40684e-06
ENSMUSG00000040147.14	Maob	-1.65929	-2.24609	2.44235e-06
ENSMUSG00000054545.17	Ugt1a6a	1.80465	2.49002	2.4746e-06
ENSMUSG00000086010.8	Gm15318	1.588	3.58648	2.48253e-06
ENSMUSG00000067750.3	Khdc1a	3.7684	3.46603	2.50477e-06
ENSMUSG00000030804.8	Gm21974	-1.47742	-1.33506	2.52513e-06
ENSMUSG00000071656.7	Lrrn4cl	2.45106	1.19379	2.55985e-06
ENSMUSG00000025762.15	Larp1b	-1.28496	-1.31212	2.56346e-06
ENSMUSG00000021403.3	Serpinb9b	2.93096	2.92141	2.5893e-06
ENSMUSG00000006219.12	Fblim1	1.16943	2.02633	2.59591e-06
ENSMUSG00000089865.2	Gm44503	-1.30232	-1.54029	2.63541e-06
ENSMUSG00000021567.15	Nkd2	1.98729	3.33063	2.68205e-06
ENSMUSG00000092258.2	Gm20444	1.92068	2.62617	2.74038e-06
ENSMUSG00000019539.11	Rcn3	1.71274	1.62536	2.75505e-06
ENSMUSG00000113262.1	Gm48551	-1.35375	-1.33763	2.78492e-06
ENSMUSG00000026748.13	Plxdc2	1.72281	1.16787	2.84826e-06
ENSMUSG00000022371.16	Col14a1	2.58038	1.45717	2.8704e-06
ENSMUSG00000033021.16	Gmppa	-1.3594	-1.37847	2.88905e-06
ENSMUSG00000027570.15	Col9a3	3.17224	3.01438	2.93969e-06
ENSMUSG00000022419.16	Deptor	-1.21021	-1.51288	2.95545e-06
ENSMUSG00000086170.1	Gm12144	7.36352	9.02347	2.95545e-06
ENSMUSG00000078440.10	Dohh	-1.36057	-1.30154	2.96102e-06
ENSMUSG00000030588.12	Yif1b	-1.35937	-1.28736	2.98294e-06
ENSMUSG00000033386.10	Frrs1	1.21986	2.16766	3.03017e-06
ENSMUSG00000038775.14	Vill	1.24081	2.23691	3.03017e-06
ENSMUSG00000025978.14	Rftn2	-1.98125	-1.4698	3.05277e-06
ENSMUSG00000027937.15	Jtb	-1.56896	-1.46933	3.05757e-06
ENSMUSG00000028358.15	Zfp618	1.84693	2.84492	3.10095e-06
ENSMUSG00000028019.9	Pdgfc	1.97111	2.16697	3.14294e-06
ENSMUSG00000022226.6	Mcpt2	2.00499	4.28036	3.21869e-06
ENSMUSG00000026235.14	Epha4	1.75534	2.77214	3.21869e-06
ENSMUSG00000032553.14	Srprb	-1.30204	-1.4125	3.22952e-06
ENSMUSG00000111082.1	Gm30934	-1.59151	-1.3353	3.28586e-06
ENSMUSG00000095105.2	Edaradd	-1.35742	-2.47714	3.30077e-06
ENSMUSG00000104690.1	Gm47304	-2.41361	-5.15479	3.30318e-06
ENSMUSG00000031530.6	Dusp4	1.18705	2.35909	3.32429e-06
ENSMUSG00000000948.16	Gm38393	-1.06315	-2.04038	3.33315e-06
ENSMUSG00000045503.16	Sys1	-1.40394	-1.27429	3.38607e-06
ENSMUSG00000033684.14	Qsox1	-1.85102	-1.36377	3.38946e-06
ENSMUSG00000031616.7	Ednra	1.94758	2.5322	3.39318e-06
ENSMUSG00000092360.1	Gm20441	-1.536	-1.25107	3.40542e-06
ENSMUSG00000031555.15	Adam9	1.02087	1.75634	3.40967e-06
ENSMUSG00000005087.17	Cd44	1.54021	2.53537	3.49321e-06
ENSMUSG00000026575.15	Nme7	1.60669	2.26481	3.52854e-06
ENSMUSG00000086845.1	Gm13010	-2.18543	-3.52386	3.52854e-06
ENSMUSG00000045518.8	Onecut3	2.80759	4.28936	3.53922e-06
ENSMUSG00000070284.10	Gmppb	-1.468	-1.47846	3.57108e-06
ENSMUSG00000066800.11	Rnasel	1.69402	1.93523	3.60734e-06
ENSMUSG00000001666.8	Ddt	-1.74195	-1.48454	3.62525e-06
ENSMUSG00000031634.13	Ufsp2	-1.32962	-1.32477	3.62787e-06
ENSMUSG00000019188.16	H13	-1.72764	-1.39811	3.6347e-06
ENSMUSG00000078439.9	Smim24	-3.31079	-2.52462	3.82681e-06
ENSMUSG00000031217.8	Efnb1	1.38387	1.8163	3.83743e-06
ENSMUSG00000040462.13	Os9	-1.58188	-1.64735	3.88297e-06
ENSMUSG00000028463.14	Car9	1.28364	2.67886	3.9108e-06
ENSMUSG00000064352.1	mt-Ts1	-2.13042	-1.68848	3.941e-06
ENSMUSG00000010803.13	Gabra1	1.8858	3.69527	4.05069e-06
ENSMUSG00000116831.1	Gm30505	3.15274	0.749107	4.07757e-06
ENSMUSG00000029211.11	Gabra4	-2.30329	-2.58652	4.10024e-06
ENSMUSG00000030335.6	Mrpl51	-1.39366	-1.08089	4.11685e-06
ENSMUSG00000060938.14	Rpl26	-1.88733	-1.51809	4.12489e-06
ENSMUSG00000053334.6	Ficd	-1.17264	-1.81312	4.12637e-06
ENSMUSG00000064899.1	Snord118	-3.29319	-2.84827	4.15262e-06
ENSMUSG00000055553.16	Kxd1	-1.83743	-1.51263	4.20671e-06
ENSMUSG00000034139.4	Serpini2	-1.68133	-2.91388	4.28876e-06
ENSMUSG00000038717.8	Atp5l	-1.49436	-1.29583	4.3142e-06
ENSMUSG00000072596.4	Ear2	2.67707	2.02366	4.34759e-06
ENSMUSG00000044986.10	Tst	-1.51447	-1.23227	4.37492e-06
ENSMUSG00000056220.14	Pla2g4a	1.84468	2.2773	4.39933e-06
ENSMUSG00000020865.16	Abcc3	1.22693	2.49381	4.41694e-06
ENSMUSG00000086583.3	Gm15500	-1.56386	-1.13929	4.51067e-06
ENSMUSG00000006800.14	Sulf2	1.68334	2.11477	4.54601e-06
ENSMUSG00000078681.10	Tm2d3	-1.4797	-1.35766	4.54601e-06
ENSMUSG00000026558.13	Uck2	-1.41115	-1.30875	4.57132e-06
ENSMUSG00000027447.6	Cst3	-1.47976	-2.05389	4.58962e-06
ENSMUSG00000039252.11	Lgi2	2.15202	1.93077	4.60658e-06
ENSMUSG00000022938.8	Fam3b	1.95536	3.50735	4.61224e-06
ENSMUSG00000113555.1	Gm10095	-1.38353	-1.50316	4.63639e-06
ENSMUSG00000027358.6	Bmp2	2.73297	2.36261	4.71289e-06
ENSMUSG00000010064.15	Slc38a3	-1.74962	-1.75122	4.72046e-06
ENSMUSG00000032300.7	1700017B05Rik	1.38136	1.72553	4.75316e-06
ENSMUSG00000028684.14	Urod	-1.25803	-1.1734	4.75601e-06
ENSMUSG00000031451.6	Gas6	1.88729	1.78971	4.83077e-06
ENSMUSG00000041482.17	Piezo2	1.82173	2.15662	4.83077e-06
ENSMUSG00000027944.13	Hax1	-1.46988	-1.41754	4.8378e-06
ENSMUSG00000020496.9	Rnf187	-1.23766	-1.52559	4.84822e-06
ENSMUSG00000033187.8	BC016579	3.20312	4.64585	4.92172e-06
ENSMUSG00000070343.3	Gm10288	-1.56886	-1.22864	4.92172e-06
ENSMUSG00000032224.15	Fam81a	-1.65005	-2.2932	4.93399e-06
ENSMUSG00000025825.12	Iscu	-1.3454	-1.45859	4.99488e-06
ENSMUSG00000032278.11	Paqr5	1.73337	3.14103	5.04909e-06
ENSMUSG00000022408.7	Fam83f	-1.56776	-1.31111	5.0498e-06
ENSMUSG00000020363.6	Gfpt2	2.17859	0.888731	5.07258e-06
ENSMUSG00000025497.15	Cdhr5	2.61528	2.347	5.07258e-06
ENSMUSG00000021978.9	Extl3	-1.29563	-1.67321	5.08088e-06
ENSMUSG00000069515.6	Lyz1	1.49363	-0.735755	5.08148e-06
ENSMUSG00000034563.16	Ccpg1	-1.30814	-1.51506	5.08654e-06
ENSMUSG00000034205.16	Loxl2	1.869	1.93065	5.10865e-06
ENSMUSG00000088609.1	Gm24187	-2.04967	-2.91993	5.10865e-06
ENSMUSG00000030407.2	Qpctl	-1.30695	-1.57838	5.12856e-06
ENSMUSG00000031642.9	Sh3rf1	1.24555	1.89815	5.14075e-06
ENSMUSG00000004460.17	Dnajb11	-1.47275	-1.61626	5.15057e-06
ENSMUSG00000032348.6	Gsta4	1.64221	3.65507	5.25362e-06
ENSMUSG00000025158.7	Rfng	-1.4409	-1.58348	5.28839e-06
ENSMUSG00000029066.12	Mrpl20	-1.52873	-1.41811	5.29488e-06
ENSMUSG00000035279.8	Ssc5d	2.41198	1.92472	5.30626e-06
ENSMUSG00000057265.13	Bbof1	-1.35073	-1.8383	5.31908e-06
ENSMUSG00000057604.9	Lmcd1	1.35125	2.49495	5.37272e-06
ENSMUSG00000115009.1	G930009F23Rik	7.71622	8.87107	5.45566e-06
ENSMUSG00000027602.9	Map1lc3a	-1.51288	-1.3331	5.47479e-06
ENSMUSG00000019066.13	Rab3d	-1.4652	-1.6375	5.5343e-06
ENSMUSG00000043870.9	Gm5809	-1.78293	-2.3221	5.53954e-06
ENSMUSG00000001472.17	Tcf25	-1.53362	-1.51353	5.60817e-06
ENSMUSG00000019852.7	Arfgef3	-1.1522	-1.36544	5.6526e-06
ENSMUSG00000033475.15	Tomm6	-1.55506	-1.39906	5.65329e-06
ENSMUSG00000032591.15	Mst1	2.13385	-0.182329	5.65543e-06
ENSMUSG00000083863.1	Gm13341	2.29507	2.85208	5.67632e-06
ENSMUSG00000089961.1	Gm16567	1.82306	0.683884	5.70391e-06
ENSMUSG00000027834.15	Serpini1	-2.29381	-1.28695	5.77301e-06
ENSMUSG00000025466.19	Fuom	-2.03675	-0.387418	5.80021e-06
ENSMUSG00000055681.14	Cope	-1.54914	-1.51706	5.80021e-06
ENSMUSG00000071141.7	Rpl36a-ps3	-1.90065	-1.64057	5.82722e-06
ENSMUSG00000105900.1	Gm43240	2.65899	4.33614	5.87511e-06
ENSMUSG00000052485.7	Tmem171	3.13453	3.7932	6.06087e-06
ENSMUSG00000024972.16	Lgals12	-1.78933	-0.828244	6.07094e-06
ENSMUSG00000041773.8	Enc1	1.44044	1.91873	6.18161e-06
ENSMUSG00000087389.1	Gm15592	2.57096	4.33781	6.19127e-06
ENSMUSG00000075701.9	Selenos	-1.555	-1.62626	6.19891e-06
ENSMUSG00000090877.3	Hspa1b	1.32086	2.66762	6.19891e-06
ENSMUSG00000028953.10	Abcf2	-1.13032	-1.25492	6.24426e-06
ENSMUSG00000025736.15	Jmjd8	-1.43517	-1.2602	6.27951e-06
ENSMUSG00000020674.17	Pxdn	1.4965	2.03506	6.31381e-06
ENSMUSG00000054196.7	Cthrc1	2.68543	3.4404	6.31381e-06
ENSMUSG00000112129.1	Pbld1	-1.41565	-2.35284	6.36845e-06
ENSMUSG00000073481.9	Marc2	-1.33079	-1.18695	6.46914e-06
ENSMUSG00000028798.16	Eif3i	-1.51268	-1.23574	6.50056e-06
ENSMUSG00000070319.6	Eif3g	-1.30338	-1.12298	6.51492e-06
ENSMUSG00000005148.8	Klf5	1.81535	3.10056	6.52699e-06
ENSMUSG00000089713.1	Gm16564	1.13519	2.88512	6.66886e-06
ENSMUSG00000081094.4	Rpl19-ps11	-1.48047	-1.11437	6.7068e-06
ENSMUSG00000017493.12	Igfbp4	2.20021	2.07636	6.73651e-06
ENSMUSG00000102221.1	Gm37301	-3.02404	-3.77929	6.73839e-06
ENSMUSG00000044162.12	Tnip3	2.74589	4.49012	6.86428e-06
ENSMUSG00000027858.13	Tspan2	2.83883	3.30073	6.87244e-06
ENSMUSG00000036446.5	Lum	2.32253	1.6402	6.90156e-06
ENSMUSG00000105954.1	Gm42793	2.28926	2.46793	6.9276e-06
ENSMUSG00000036632.9	Alg5	-1.61539	-1.22144	6.93093e-06
ENSMUSG00000000901.17	Mmp11	-1.45158	-1.20005	6.96169e-06
ENSMUSG00000064246.10	Chil1	1.12182	3.22547	6.98831e-06
ENSMUSG00000010175.13	Prox1	1.69135	0.957552	7.05969e-06
ENSMUSG00000018189.12	Uchl5	-1.27594	-1.3899	7.08859e-06
ENSMUSG00000005089.15	Slc1a2	2.97532	0.407615	7.28019e-06
ENSMUSG00000025185.14	Loxl4	1.90651	2.98184	7.28019e-06
ENSMUSG00000031799.10	Tpm4	1.16164	1.66717	7.32047e-06
ENSMUSG00000079444.9	Gm21981	-1.54046	-1.39172	7.39438e-06
ENSMUSG00000030499.9	Kctd15	2.05059	2.49204	7.40548e-06
ENSMUSG00000021944.15	Gata4	-1.36214	-0.922943	7.45291e-06
ENSMUSG00000079293.11	Clec7a	1.79434	1.95437	7.46158e-06
ENSMUSG00000011257.19	Pabpc4	-1.51427	-1.391	7.528e-06
ENSMUSG00000021917.16	Spcs1	-1.57017	-1.40923	7.60395e-06
ENSMUSG00000098710.1	Mir7067	-2.31909	-1.5733	7.73012e-06
ENSMUSG00000047557.2	Lxn	-1.34736	-1.12204	7.78774e-06
ENSMUSG00000074466.12	Gm15417	-2.12182	-2.06545	7.92397e-06
ENSMUSG00000084319.3	Tpt1-ps3	-1.75802	-1.36013	8.02805e-06
ENSMUSG00000000215.11	Ins2	-2.94613	-2.21505	8.25947e-06
ENSMUSG00000052837.6	Junb	1.04127	1.70881	8.38318e-06
ENSMUSG00000022993.7	4930415O20Rik	-2.27842	-1.50604	8.52319e-06
ENSMUSG00000027223.15	Mapk8ip1	-1.14087	-1.62658	8.53589e-06
ENSMUSG00000027463.14	Slc52a3	1.75481	2.65214	8.5665e-06
ENSMUSG00000001435.15	Col18a1	1.21936	2.25669	8.56882e-06
ENSMUSG00000035852.11	Misp	1.8304	3.47551	8.70808e-06
ENSMUSG00000047407.17	Tgif1	1.00557	1.82351	8.81016e-06
ENSMUSG00000076258.1	Gm23935	-2.25811	-3.70512	8.87017e-06
ENSMUSG00000029661.16	Col1a2	2.28749	2.49726	8.87712e-06
ENSMUSG00000101406.1	Gm29200	3.27748	5.18417	8.87712e-06
ENSMUSG00000042737.9	Dpm3	-1.67457	-1.57533	8.87741e-06
ENSMUSG00000044968.16	Napepld	1.86393	2.75926	8.87741e-06
ENSMUSG00000045394.9	Epcam	1.43378	2.69471	8.90553e-06
ENSMUSG00000035107.13	Dcbld2	1.97302	1.67168	8.92644e-06
ENSMUSG00000025130.11	P4hb	-2.07962	-1.94514	8.93126e-06
ENSMUSG00000030849.18	Fgfr2	1.84462	1.63681	8.95684e-06
ENSMUSG00000112654.1	4930455C13Rik	-1.48327	-1.73949	8.95684e-06
ENSMUSG00000074415.14	Mir100hg	2.16863	2.83175	8.95696e-06
ENSMUSG00000027485.15	Bpifb1	9.34694	6.56101	9.06732e-06
ENSMUSG00000110195.1	Pde2a	-1.03422	-1.68863	9.06732e-06
ENSMUSG00000037225.13	Fgf2	1.85582	1.21466	9.08147e-06
ENSMUSG00000042331.13	Specc1	1.3491	2.29099	9.08147e-06
ENSMUSG00000054312.6	Mrps21	-1.6236	-1.32578	9.09199e-06
ENSMUSG00000018740.14	Slc25a35	-1.70143	-1.10769	9.31366e-06
ENSMUSG00000023707.13	Ogfod2	-1.76004	-1.49202	9.41958e-06
ENSMUSG00000068739.13	Sars	-1.42863	-1.19748	9.42431e-06
ENSMUSG00000023987.14	Pgc	3.13106	2.29759	9.43841e-06
ENSMUSG00000029664.10	Tfpi2	3.2466	3.61884	9.4595e-06
ENSMUSG00000022498.16	Txndc11	-1.26102	-1.60433	9.55516e-06
ENSMUSG00000060572.17	Mfap2	2.0351	2.06918	9.70751e-06
ENSMUSG00000043483.4	Gm6863	-1.46886	-1.1881	9.75407e-06
ENSMUSG00000050730.17	Arhgap42	1.85858	2.20681	9.81712e-06
ENSMUSG00000106396.1	Gm42902	2.79978	4.57465	1.00553e-05
ENSMUSG00000032231.14	Anxa2	1.70139	2.74571	1.0065e-05
ENSMUSG00000041757.17	Plekha6	1.2389	2.02463	1.00732e-05
ENSMUSG00000062980.15	Cped1	2.00832	1.2122	1.00965e-05
ENSMUSG00000108218.2	Olfr1372-ps1	1.7559	3.38308	1.00965e-05
ENSMUSG00000039452.6	Snx22	-1.69809	-1.72324	1.01934e-05
ENSMUSG00000014856.12	Tmem208	-1.67094	-1.27451	1.03509e-05
ENSMUSG00000091228.1	Gm20390	-1.79785	-1.48293	1.03638e-05
ENSMUSG00000020766.4	Galk1	-1.64174	-1.51709	1.0475e-05
ENSMUSG00000055653.13	Gpc3	1.58014	0.59013	1.059e-05
ENSMUSG00000017817.11	Jph2	2.70265	3.0525	1.06031e-05
ENSMUSG00000047844.3	Bex4	1.52037	-0.345425	1.06445e-05
ENSMUSG00000020021.4	Fgd6	1.26256	1.72776	1.0649e-05
ENSMUSG00000020121.15	Srgap1	1.74065	2.71875	1.0649e-05
ENSMUSG00000002580.7	Mien1	-1.70233	-1.29115	1.06841e-05
ENSMUSG00000001542.7	Ell2	-1.40314	-1.6803	1.06862e-05
ENSMUSG00000000544.14	Gpa33	2.57849	3.62007	1.07152e-05
ENSMUSG00000052557.11	Gan	1.0901	1.71826	1.07738e-05
ENSMUSG00000033213.16	AA467197	1.97605	4.02695	1.07808e-05
ENSMUSG00000024987.6	Cyp26a1	1.48823	3.5505	1.07829e-05
ENSMUSG00000032477.14	Cdc25a	-1.20569	-1.11697	1.07986e-05
ENSMUSG00000027637.3	Rab5if	-1.3446	-1.06844	1.08139e-05
ENSMUSG00000025967.16	Eef1b2	-1.82501	-1.38829	1.08542e-05
ENSMUSG00000030630.16	Fah	-1.57584	-1.27971	1.10152e-05
ENSMUSG00000090165.8	Ugt1a10	1.74258	2.42245	1.10152e-05
ENSMUSG00000035557.9	Krt17	1.25514	3.18032	1.10171e-05
ENSMUSG00000090171.1	Ugt1a2	1.74369	2.4236	1.10399e-05
ENSMUSG00000089675.1	Ugt1a8	1.74295	2.42341	1.10488e-05
ENSMUSG00000090175.1	Ugt1a9	1.74295	2.42305	1.10488e-05
ENSMUSG00000026816.14	Gtf3c5	-1.24034	-1.31644	1.11027e-05
ENSMUSG00000030562.17	Nox4	2.79369	2.96381	1.11231e-05
ENSMUSG00000002031.13	Ift46	-1.33055	-1.02786	1.12219e-05
ENSMUSG00000001025.8	S100a6	1.30221	2.87018	1.13781e-05
ENSMUSG00000035104.14	Eva1a	2.45789	3.89524	1.14692e-05
ENSMUSG00000038828.13	Tmem214	-1.31768	-1.39842	1.17048e-05
ENSMUSG00000022756.17	Slc7a4	-1.67188	-1.07605	1.17537e-05
ENSMUSG00000030774.13	Pak1	1.1808	2.05584	1.18904e-05
ENSMUSG00000074656.12	Eif2s2	-1.33933	-1.24891	1.19475e-05
ENSMUSG00000089943.1	Ugt1a5	1.73912	2.41646	1.21116e-05
ENSMUSG00000032392.11	Parp16	-1.354	-1.88214	1.21991e-05
ENSMUSG00000090145.7	Ugt1a6b	1.74385	2.41307	1.22332e-05
ENSMUSG00000092220.1	Gm20528	1.81084	2.54175	1.26559e-05
ENSMUSG00000039055.4	Eme1	-1.53871	-0.992042	1.2671e-05
ENSMUSG00000074516.6	Gm10709	-2.02054	-1.77515	1.2671e-05
ENSMUSG00000103397.1	Gm38306	-2.67854	-2.82332	1.2671e-05
ENSMUSG00000020477.10	Mrps24	-1.59334	-1.24227	1.26907e-05
ENSMUSG00000020321.16	Mdh1	-1.40866	-1.2729	1.27258e-05
ENSMUSG00000022136.8	Dnajc3	-1.4579	-1.72196	1.27258e-05
ENSMUSG00000026095.15	Asnsd1	-1.23714	-1.14628	1.28035e-05
ENSMUSG00000032373.15	Car12	3.40058	3.51824	1.28708e-05
ENSMUSG00000002504.15	Slc9a3r2	-1.2847	-1.51362	1.28739e-05
ENSMUSG00000038150.7	Ormdl3	-1.30124	-1.50298	1.28798e-05
ENSMUSG00000028755.3	Cda	1.18906	2.43266	1.29154e-05
ENSMUSG00000029919.5	Hpgds	1.94581	2.06833	1.31305e-05
ENSMUSG00000066839.12	Ecsit	-1.30684	-1.35041	1.31425e-05
ENSMUSG00000027204.13	Fbn1	2.53398	1.7848	1.32943e-05
ENSMUSG00000039385.5	Cdh6	2.41852	3.37086	1.32943e-05
ENSMUSG00000022214.15	Dcaf11	-1.30634	-1.30317	1.32969e-05
ENSMUSG00000028708.16	Mknk1	-1.33196	-1.84052	1.33052e-05
ENSMUSG00000070394.10	Tmem256	-1.67858	-1.24553	1.35201e-05
ENSMUSG00000026417.13	Pigr	1.97258	3.21632	1.35386e-05
ENSMUSG00000117962.1	Gm6402	-1.69047	-1.35255	1.35885e-05
ENSMUSG00000084835.1	Gm12352	-1.67906	-1.26869	1.38245e-05
ENSMUSG00000099143.1	Gm27483	1.94324	3.56675	1.39142e-05
ENSMUSG00000050856.16	Atp5k	-1.50303	-1.17367	1.39518e-05
ENSMUSG00000033318.7	Gstt2	-1.46852	-1.26867	1.43669e-05
ENSMUSG00000023495.13	Pcbp4	-1.39122	-1.56837	1.437e-05
ENSMUSG00000079469.10	Pigb	-1.24173	-1.21496	1.43733e-05
ENSMUSG00000026656.15	Fcgr2b	2.02498	1.69053	1.44301e-05
ENSMUSG00000002379.7	Ndufa11	-1.4102	-1.19594	1.45055e-05
ENSMUSG00000033565.18	Rbfox2	1.17213	1.4777	1.47167e-05
ENSMUSG00000052105.17	Mtcl1	1.79356	2.46835	1.47834e-05
ENSMUSG00000052369.8	Tmem106c	-1.49211	-1.25291	1.49076e-05
ENSMUSG00000022174.8	Dad1	-1.51098	-1.34807	1.52174e-05
ENSMUSG00000076033.1	Mir692-3	-1.9155	-1.49668	1.52216e-05
ENSMUSG00000025324.8	Atp10a	1.69566	1.94084	1.5316e-05
ENSMUSG00000047798.15	Cd300lf	1.90027	2.74935	1.5316e-05
ENSMUSG00000041453.12	Rpl21	-1.68561	-1.46999	1.54385e-05
ENSMUSG00000030431.8	Tmem238	-1.85347	-1.37059	1.55109e-05
ENSMUSG00000089960.1	Ugt1a1	1.73847	2.41546	1.55109e-05
ENSMUSG00000067006.12	Serpinb5	2.88826	4.39644	1.56281e-05
ENSMUSG00000046731.5	Kctd11	1.58802	2.07489	1.57262e-05
ENSMUSG00000031379.13	Pir	1.93618	3.1592	1.59425e-05
ENSMUSG00000040888.10	Gfer	-1.51133	-1.21072	1.59532e-05
ENSMUSG00000021974.15	Fgf9	2.82217	3.07501	1.60207e-05
ENSMUSG00000020857.11	Nme2	-1.7608	-1.40983	1.63339e-05
ENSMUSG00000096770.2	Amy2a4	-4.06937	-1.64645	1.6357e-05
ENSMUSG00000024084.8	Qpct	1.95541	0.303982	1.6444e-05
ENSMUSG00000040048.14	Ndufb10	-1.32313	-1.22838	1.64548e-05
ENSMUSG00000035910.15	Dcdc2a	1.8226	0.701429	1.66927e-05
ENSMUSG00000062981.5	Mrpl42	-1.59035	-1.48596	1.69708e-05
ENSMUSG00000031532.6	Saraf	-1.2288	-1.47825	1.70355e-05
ENSMUSG00000046329.14	Slc25a23	-1.195	-1.4605	1.7123e-05
ENSMUSG00000048905.5	4930539E08Rik	2.12717	3.24241	1.72445e-05
ENSMUSG00000075410.13	Prcd	2.18083	1.38562	1.7336e-05
ENSMUSG00000085636.1	Gm11769	-1.47524	-1.46719	1.75211e-05
ENSMUSG00000003346.14	Abhd17a	-1.39321	-1.39238	1.77528e-05
ENSMUSG00000097057.1	Gm17638	-1.09453	-1.14914	1.77528e-05
ENSMUSG00000054452.10	Tle5	-1.63097	-1.62102	1.78074e-05
ENSMUSG00000020159.8	Gabrp	3.21393	4.13307	1.79358e-05
ENSMUSG00000012350.15	Ehf	1.51843	2.07763	1.80116e-05
ENSMUSG00000043668.13	Tox3	2.22227	3.01326	1.80116e-05
ENSMUSG00000038233.9	Gask1a	2.62193	1.18532	1.82072e-05
ENSMUSG00000014329.14	Bicc1	1.59615	1.21002	1.82355e-05
ENSMUSG00000054951.3	9130008F23Rik	1.60272	3.10024	1.82355e-05
ENSMUSG00000041936.18	Agrn	1.01311	1.90611	1.82857e-05
ENSMUSG00000055239.10	Kcmf1	-1.37277	-1.19153	1.83779e-05
ENSMUSG00000020303.2	Stc2	-1.40335	-1.79054	1.8573e-05
ENSMUSG00000043943.14	Naalad2	1.6948	0.684446	1.85849e-05
ENSMUSG00000026365.15	Cfh	1.87316	1.30669	1.91486e-05
ENSMUSG00000032719.4	Sbspon	3.01178	1.99115	1.91937e-05
ENSMUSG00000065990.12	Aurkaip1	-1.35826	-1.24399	1.92224e-05
ENSMUSG00000024924.14	Vldlr	-1.00619	-1.34402	1.96485e-05
ENSMUSG00000001424.14	Snd1	-1.49848	-1.47152	1.97733e-05
ENSMUSG00000034006.17	Pqlc1	-1.30502	-1.25217	1.97733e-05
ENSMUSG00000024292.15	Cyp4f14	2.71199	0.91022	2.0056e-05
ENSMUSG00000052146.16	Rps10	-1.81767	-1.42314	2.0056e-05
ENSMUSG00000038690.15	Atp5j2	-1.48634	-1.32752	2.00814e-05
ENSMUSG00000031377.11	Bmx	1.99687	2.88594	2.01408e-05
ENSMUSG00000027832.5	Ptx3	2.64616	3.77452	2.02514e-05
ENSMUSG00000026970.16	Rbms1	1.29196	1.35477	2.02567e-05
ENSMUSG00000041959.14	S100a10	1.47535	1.6099	2.04166e-05
ENSMUSG00000000740.12	Rpl13	-1.75476	-1.48996	2.05485e-05
ENSMUSG00000032383.7	Ppib	-1.65674	-1.75267	2.05485e-05
ENSMUSG00000049103.14	Ccr2	2.19334	1.77272	2.06983e-05
ENSMUSG00000072244.11	Trim6	1.10371	3.07232	2.08904e-05
ENSMUSG00000010755.17	Cars	-1.18858	-1.21841	2.10476e-05
ENSMUSG00000018196.18	Glrx2	-1.37581	-1.49799	2.12293e-05
ENSMUSG00000074754.4	Smim26	-1.89243	-1.62195	2.13396e-05
ENSMUSG00000098207.1	Arl14	2.22364	3.71403	2.13781e-05
ENSMUSG00000040600.9	Eps8l3	1.14334	2.56945	2.16459e-05
ENSMUSG00000102758.3	Naaladl2	2.1916	2.04469	2.16974e-05
ENSMUSG00000035804.5	Ins1	-2.92664	-1.92314	2.17246e-05
ENSMUSG00000026950.18	Neb	2.26172	0.647699	2.1811e-05
ENSMUSG00000024730.7	Ms4a8a	2.08286	2.64696	2.19892e-05
ENSMUSG00000022241.6	Tars	-1.09207	-1.20838	2.20394e-05
ENSMUSG00000043430.5	Psapl1	1.17799	3.21206	2.21538e-05
ENSMUSG00000024462.17	Gabbr1	1.71797	1.89197	2.23313e-05
ENSMUSG00000099913.1	Gm28551	-1.20401	-1.13833	2.23313e-05
ENSMUSG00000017057.9	Il13ra1	1.3833	1.89406	2.28037e-05
ENSMUSG00000025533.15	Asl	-1.1364	-1.20554	2.29252e-05
ENSMUSG00000040624.18	Plekhg1	1.44026	1.76302	2.29564e-05
ENSMUSG00000022679.13	Mpv17l	-1.98249	-1.80943	2.31631e-05
ENSMUSG00000053317.11	Sec61b	-1.58257	-1.4729	2.32418e-05
ENSMUSG00000068290.11	Ddrgk1	-1.31495	-1.32315	2.33208e-05
ENSMUSG00000093989.1	Rnasek	-1.3284	-1.22117	2.34597e-05
ENSMUSG00000050705.15	2310061I04Rik	-1.47147	-1.25401	2.3512e-05
ENSMUSG00000036390.8	Gadd45a	1.60446	2.71668	2.35484e-05
ENSMUSG00000051403.9	Ppp1r37	-1.28819	-1.27976	2.35673e-05
ENSMUSG00000053094.15	Tmem248	-1.16138	-1.36179	2.35885e-05
ENSMUSG00000106037.1	Gm4332	-1.37321	-0.995602	2.35885e-05
ENSMUSG00000020629.12	Adi1	-1.55161	-1.19194	2.37015e-05
ENSMUSG00000037916.14	Ndufv1	-1.29548	-1.03337	2.37464e-05
ENSMUSG00000025190.13	Got1	-1.31744	-1.32836	2.48102e-05
ENSMUSG00000031906.9	Smpd3	2.10087	3.27323	2.48904e-05
ENSMUSG00000055128.15	Cgrrf1	-1.52118	-1.38254	2.49432e-05
ENSMUSG00000080115.3	Eef1akmt3	-1.84962	-2.00893	2.50469e-05
ENSMUSG00000009563.16	Tor2a	-1.27542	-1.28391	2.54058e-05
ENSMUSG00000030879.10	Mrpl17	-1.41537	-1.17218	2.54433e-05
ENSMUSG00000025465.13	Echs1	-1.49365	-1.01431	2.57159e-05
ENSMUSG00000041324.14	Inhba	1.90803	3.28604	2.57159e-05
ENSMUSG00000075225.14	Ccdc162	-1.64319	-1.92926	2.57159e-05
ENSMUSG00000046364.14	Rpl27a	-1.6204	-1.34505	2.58765e-05
ENSMUSG00000094840.5	Muc3a	1.89192	4.181	2.58958e-05
ENSMUSG00000036372.14	Tmem258	-1.49879	-1.23058	2.60976e-05
ENSMUSG00000117924.1	Tmem223	-1.65232	-1.07797	2.62888e-05
ENSMUSG00000038980.1	Rbbp8nl	2.19042	3.4218	2.63799e-05
ENSMUSG00000043099.4	Hic1	1.83269	1.54024	2.66702e-05
ENSMUSG00000041426.12	Hibch	-1.48467	-1.76781	2.69447e-05
ENSMUSG00000045045.7	Lrfn4	1.24442	2.22119	2.74534e-05
ENSMUSG00000100094.1	1810008I18Rik	-1.48289	-2.22759	2.75283e-05
ENSMUSG00000026387.15	Sctr	3.17166	2.10446	2.75989e-05
ENSMUSG00000016252.7	Atp5e	-1.64142	-1.31093	2.77691e-05
ENSMUSG00000000340.10	Dbt	-1.3592	-1.51285	2.79239e-05
ENSMUSG00000037152.11	Ndufc1	-1.57221	-1.48672	2.79239e-05
ENSMUSG00000046768.13	Rhoj	1.17022	1.52835	2.79239e-05
ENSMUSG00000071415.6	Rpl23	-1.71162	-1.32433	2.79239e-05
ENSMUSG00000109168.1	Gm44709	-1.22073	-1.16437	2.79239e-05
ENSMUSG00000031765.8	Mt1	-2.50496	-2.54692	2.79402e-05
ENSMUSG00000026090.16	2010300C02Rik	-1.18754	-1.0048	2.79674e-05
ENSMUSG00000040663.9	Clcf1	1.64899	2.08301	2.81653e-05
ENSMUSG00000060538.14	Tmem219	-1.23349	-1.29849	2.82989e-05
ENSMUSG00000021684.17	Pde8b	-1.54641	-1.86847	2.84288e-05
ENSMUSG00000040414.8	Slc25a28	-1.25673	-1.21592	2.85032e-05
ENSMUSG00000092746.2	Rn7s6	-2.15307	-4.31905	2.85949e-05
ENSMUSG00000098798.1	Gm27288	-1.61109	-1.33795	2.85949e-05
ENSMUSG00000030616.16	Sytl2	2.53891	3.20736	2.89206e-05
ENSMUSG00000027803.14	Wwtr1	1.36922	1.47768	2.89695e-05
ENSMUSG00000090958.2	Lrrc32	1.40888	1.64456	2.90336e-05
ENSMUSG00000032359.14	Ctsh	1.44861	1.32008	2.90644e-05
ENSMUSG00000025871.18	4833439L19Rik	-1.23216	-1.27285	2.93104e-05
ENSMUSG00000086712.2	AI427809	2.5624	1.40715	2.96732e-05
ENSMUSG00000038375.15	Trp53inp2	-1.2421	-1.20916	2.97869e-05
ENSMUSG00000020911.14	Krt19	1.52731	3.32983	2.99284e-05
ENSMUSG00000097730.3	Gm26588	-1.75347	-2.30738	3.04434e-05
ENSMUSG00000085421.1	4732490B19Rik	3.9149	3.75936	3.04504e-05
ENSMUSG00000100081.1	Gm29434	-1.46731	-1.86581	3.0939e-05
ENSMUSG00000047721.8	Bola2	-1.39738	-1.25306	3.10261e-05
ENSMUSG00000015839.6	Nfe2l2	1.03287	1.64683	3.11615e-05
ENSMUSG00000070576.4	Mn1	2.71804	2.27152	3.11615e-05
ENSMUSG00000008683.16	Rps15a	-1.60974	-1.38914	3.13208e-05
ENSMUSG00000022780.5	Meltf	1.16044	2.82409	3.13208e-05
ENSMUSG00000028370.7	Pappa	2.84551	2.8182	3.13208e-05
ENSMUSG00000041117.8	Ccdc8	2.22512	1.1315	3.13415e-05
ENSMUSG00000084416.3	Rpl10a-ps1	-1.43163	-1.01823	3.13415e-05
ENSMUSG00000029368.10	Alb	2.4355	-0.473822	3.16705e-05
ENSMUSG00000064372.1	mt-Tp	-1.61375	-1.04906	3.16786e-05
ENSMUSG00000030037.9	Mrpl53	-1.69577	-1.57165	3.17487e-05
ENSMUSG00000061787.15	Rps17	-1.59484	-1.3179	3.17487e-05
ENSMUSG00000027254.13	Map1a	1.87534	2.0355	3.18306e-05
ENSMUSG00000001755.12	Coasy	-1.37461	-1.22812	3.18406e-05
ENSMUSG00000037710.8	Cisd1	-1.53672	-1.18511	3.18901e-05
ENSMUSG00000086537.7	Gnasas1	2.99904	2.3131	3.19059e-05
ENSMUSG00000062515.3	Fabp4	-1.37541	-2.01553	3.19513e-05
ENSMUSG00000054716.4	Zfp771	-1.57995	-1.68719	3.22928e-05
ENSMUSG00000005510.9	Ndufs3	-1.29165	-1.21818	3.23177e-05
ENSMUSG00000027742.13	Cog6	-1.20303	-1.31219	3.29e-05
ENSMUSG00000031157.10	Pqbp1	-1.02672	-1.32904	3.30367e-05
ENSMUSG00000054277.8	Arfgap3	-1.47343	-1.39466	3.30367e-05
ENSMUSG00000039450.11	Dcxr	-1.66545	-1.0744	3.33155e-05
ENSMUSG00000023272.4	Creld2	-1.5722	-1.67135	3.34421e-05
ENSMUSG00000017453.4	Pipox	1.85077	-0.0571761	3.34758e-05
ENSMUSG00000018398.18	Sept8	1.2905	1.40242	3.37104e-05
ENSMUSG00000001829.17	Clpb	-1.16668	-1.14515	3.3935e-05
ENSMUSG00000036718.17	Micall2	1.21882	2.3474	3.4165e-05
ENSMUSG00000073643.11	Wdfy1	1.5964	0.237176	3.47473e-05
ENSMUSG00000090124.7	Ugt1a7c	1.73536	2.34948	3.50853e-05
ENSMUSG00000027134.4	Lpcat4	1.26916	2.11045	3.51093e-05
ENSMUSG00000042251.12	Pm20d1	-1.17051	-1.55135	3.51093e-05
ENSMUSG00000024875.5	Yif1a	-1.39954	-1.17818	3.53548e-05
ENSMUSG00000090136.4	Gm10177	-1.73785	-1.81636	3.56345e-05
ENSMUSG00000067847.13	Romo1	-1.53891	-1.1712	3.56882e-05
ENSMUSG00000032051.9	Fdx1	-1.66539	-1.5045	3.57125e-05
ENSMUSG00000032875.8	Arhgef17	1.44223	1.64852	3.57852e-05
ENSMUSG00000039476.13	Prrx2	3.39259	3.61256	3.59021e-05
ENSMUSG00000048612.16	Myof	1.63402	2.20122	3.59242e-05
ENSMUSG00000069763.3	Tmem100	2.45477	1.13967	3.60811e-05
ENSMUSG00000036186.5	Dipk1b	-1.88494	-1.73421	3.66132e-05
ENSMUSG00000036155.13	Mgat5	1.03195	1.8316	3.6854e-05
ENSMUSG00000117338.1	Gm49804	-1.7636	-1.39568	3.6946e-05
ENSMUSG00000037253.8	Mex3c	1.0782	1.43024	3.70191e-05
ENSMUSG00000031628.9	Casp3	1.00045	1.72774	3.73556e-05
ENSMUSG00000018470.8	Kcnab3	-1.86119	-2.01074	3.77496e-05
ENSMUSG00000021033.11	Gstz1	-1.13706	-1.25433	3.87613e-05
ENSMUSG00000085990.1	Gm16731	1.14236	2.11142	3.89852e-05
ENSMUSG00000075528.13	Aarsd1	-1.17845	-1.23774	3.95371e-05
ENSMUSG00000029775.14	Klhdc10	-1.12337	-1.09578	3.98526e-05
ENSMUSG00000047793.13	Sned1	2.17344	1.38848	3.98526e-05
ENSMUSG00000014294.4	Ndufa2	-1.45426	-1.13443	3.98994e-05
ENSMUSG00000031891.6	Hsd11b2	2.21767	3.23649	3.99868e-05
ENSMUSG00000027654.2	Fam83d	1.92105	2.94935	4.00628e-05
ENSMUSG00000035048.13	Anapc13	-1.37042	-1.45979	4.02229e-05
ENSMUSG00000026437.11	Cdk18	-1.46536	-0.995734	4.06341e-05
ENSMUSG00000021640.6	Naip1	1.88415	2.58118	4.09408e-05
ENSMUSG00000053964.17	Lgals4	1.36529	3.34329	4.0967e-05
ENSMUSG00000027199.14	Gatm	-1.73975	-2.1967	4.13809e-05
ENSMUSG00000049493.13	Pls1	1.20561	2.04777	4.14862e-05
ENSMUSG00000101859.1	Gm29233	1.17117	2.43153	4.14862e-05
ENSMUSG00000036026.15	Tmem63b	-1.33563	-0.833828	4.16092e-05
ENSMUSG00000007908.14	Hmgcll1	2.67622	4.3328	4.17533e-05
ENSMUSG00000020142.12	Slc1a4	-1.2743	-1.24308	4.19876e-05
ENSMUSG00000117465.1	Gm49980	1.15094	3.34999	4.19876e-05
ENSMUSG00000057863.6	Rpl36	-1.62223	-1.23386	4.2082e-05
ENSMUSG00000086826.1	Gm11739	-1.76263	-1.33376	4.21538e-05
ENSMUSG00000018796.13	Acsl1	-1.03152	-1.43068	4.28621e-05
ENSMUSG00000037664.13	Cdkn1c	1.84517	0.997859	4.28621e-05
ENSMUSG00000024587.10	Nars	-1.2779	-1.17026	4.33746e-05
ENSMUSG00000026413.12	Pkp1	3.35979	4.5919	4.34207e-05
ENSMUSG00000032849.14	Abcc4	1.27961	1.79562	4.36452e-05
ENSMUSG00000080374.1	Gm22953	-1.36974	-1.34859	4.37851e-05
ENSMUSG00000079508.8	Apoo	-1.61202	-1.58698	4.37904e-05
ENSMUSG00000031098.18	Syt8	2.12591	3.97767	4.46703e-05
ENSMUSG00000000983.13	Wfdc18	3.01322	3.59417	4.48271e-05
ENSMUSG00000035314.10	Gdpd5	-1.33649	-0.937383	4.49505e-05
ENSMUSG00000002781.19	Tmem143	-1.52824	-1.48122	4.5236e-05
ENSMUSG00000027309.18	4930402H24Rik	1.28642	1.40355	4.54236e-05
ENSMUSG00000021322.8	Aoah	1.99006	0.185691	4.59933e-05
ENSMUSG00000028495.14	Rps6	-1.5794	-1.31597	4.62095e-05
ENSMUSG00000109251.1	E230032D23Rik	1.48414	2.95724	4.62679e-05
ENSMUSG00000030865.4	Chp2	2.32597	1.00646	4.6486e-05
ENSMUSG00000023030.16	Slc11a2	-1.18871	-1.17286	4.67779e-05
ENSMUSG00000079435.9	Rpl36a	-1.46868	-1.15346	4.69654e-05
ENSMUSG00000047496.6	Rnf152	1.96666	2.85889	4.70587e-05
ENSMUSG00000068341.8	Reg3d	-2.24794	-2.1109	4.70587e-05
ENSMUSG00000033722.9	BC034090	1.66875	0.565983	4.76453e-05
ENSMUSG00000093076.1	Mir3082	-1.47265	-1.27739	4.78031e-05
ENSMUSG00000036256.13	Igfbp7	1.30292	1.55414	4.85156e-05
ENSMUSG00000035429.13	Ptprh	2.24184	3.79615	4.86312e-05
ENSMUSG00000086560.1	Gm13372	1.80961	2.07009	4.86312e-05
ENSMUSG00000038900.17	Rpl12	-1.77543	-1.22939	4.97793e-05
ENSMUSG00000042821.7	Snai1	1.715	2.34457	4.97793e-05
ENSMUSG00000043683.4	Fem1a	-1.05893	-1.19022	4.98279e-05
ENSMUSG00000087009.1	Nphs1os	-1.41539	-2.32183	4.99248e-05
ENSMUSG00000091479.1	Gm17035	-1.26069	-1.41009	5.04317e-05
ENSMUSG00000000402.2	Egfl6	4.91309	5.15727	5.04625e-05
ENSMUSG00000059734.7	Ndufs8	-1.39683	-1.0334	5.07249e-05
ENSMUSG00000039615.9	Stub1	-1.34872	-1.11077	5.08524e-05
ENSMUSG00000003604.14	Aven	-1.39696	-1.27531	5.09148e-05
ENSMUSG00000027422.15	Rrbp1	-1.53927	-1.74892	5.09148e-05
ENSMUSG00000080776.1	Gm12174	-1.35328	-1.09309	5.09148e-05
ENSMUSG00000001700.10	Gramd3	-1.02813	-1.22416	5.14063e-05
ENSMUSG00000026586.16	Prrx1	1.74446	1.52154	5.16757e-05
ENSMUSG00000040498.7	Igsf23	-1.67638	-0.289816	5.18005e-05
ENSMUSG00000022472.16	Desi1	-1.32295	-0.813834	5.21018e-05
ENSMUSG00000052456.9	Asna1	-1.18814	-1.13276	5.21952e-05
ENSMUSG00000034416.18	Pkd1l2	-2.10661	-2.23919	5.29826e-05
ENSMUSG00000093768.1	Gm20650	-1.40866	-1.40474	5.30647e-05
ENSMUSG00000019970.15	Sgk1	-1.42585	-1.59526	5.32084e-05
ENSMUSG00000043557.16	Mdga1	2.44933	3.37732	5.33688e-05
ENSMUSG00000072949.6	Acot1	1.97074	2.58413	5.37741e-05
ENSMUSG00000018102.5	Hist1h2bc	-1.21072	-1.55187	5.37766e-05
ENSMUSG00000030929.17	Eri2	1.04227	2.16784	5.44337e-05
ENSMUSG00000064177.8	Ghrl	2.42797	3.06243	5.44615e-05
ENSMUSG00000021696.9	Elovl7	1.34918	2.28299	5.4818e-05
ENSMUSG00000030717.9	Nupr1	-2.2867	-2.34885	5.48698e-05
ENSMUSG00000030729.17	Pgm2l1	1.63213	1.96482	5.49983e-05
ENSMUSG00000031286.6	Glt28d2	-1.83292	-1.58098	5.63813e-05
ENSMUSG00000008668.15	Rps18	-1.88836	-1.33358	5.69411e-05
ENSMUSG00000060419.8	Rps16-ps2	-1.35949	-1.06797	5.69977e-05
ENSMUSG00000033429.10	Mcee	-1.66577	-1.60649	5.70012e-05
ENSMUSG00000022842.18	Ece2	2.89563	1.64628	5.7191e-05
ENSMUSG00000020828.13	Pld2	1.26994	1.52692	5.72165e-05
ENSMUSG00000004552.16	Ctse	2.33606	3.86759	5.72978e-05
ENSMUSG00000027333.18	Smox	-1.45868	-1.04434	5.75216e-05
ENSMUSG00000017390.15	Aldoc	1.74873	2.09992	5.76423e-05
ENSMUSG00000032123.5	Dpagt1	-1.27856	-0.978479	5.79417e-05
ENSMUSG00000039953.13	Clstn1	-1.31578	-1.54844	5.9224e-05
ENSMUSG00000078794.4	Dact3	2.35572	2.10514	5.93649e-05
ENSMUSG00000045302.13	Preb	-1.21698	-1.24322	5.97203e-05
ENSMUSG00000046456.14	Tmem150b	1.87766	2.9198	6.03329e-05
ENSMUSG00000086970.1	Bcas1os1	1.86005	3.59346	6.03329e-05
ENSMUSG00000043079.17	Synpo	1.35165	1.57473	6.05497e-05
ENSMUSG00000054161.12	Fam83e	1.87771	3.32571	6.09786e-05
ENSMUSG00000037973.6	Itprid1	2.62638	3.9667	6.11319e-05
ENSMUSG00000046093.9	Hpcal4	7.1962	8.74262	6.11319e-05
ENSMUSG00000028255.6	Clca1	1.62003	3.6318	6.22693e-05
ENSMUSG00000032288.9	Imp3	-1.35337	-0.995361	6.26995e-05
ENSMUSG00000026958.13	Dpp7	-1.03411	-1.47307	6.33407e-05
ENSMUSG00000039960.5	Rhou	-1.1981	-1.19106	6.4809e-05
ENSMUSG00000022912.8	Pros1	1.67024	1.07341	6.48363e-05
ENSMUSG00000010517.7	Faf1	-1.08284	-1.07441	6.51793e-05
ENSMUSG00000066129.15	Kndc1	3.08174	3.84261	6.61713e-05
ENSMUSG00000025169.6	Ogfod3	-1.54214	-1.34932	6.63874e-05
ENSMUSG00000024975.13	Pdcd4	-1.17878	-1.51626	6.63982e-05
ENSMUSG00000074280.6	Gm6166	-3.1744	-0.983026	6.63982e-05
ENSMUSG00000095115.2	Itpripl2	1.33591	1.97206	6.63982e-05
ENSMUSG00000058152.8	Chsy3	2.23755	3.25472	6.6426e-05
ENSMUSG00000097491.1	Gm2366	2.3018	2.67797	6.67501e-05
ENSMUSG00000104444.1	Gm33051	-1.69218	-1.09856	6.69351e-05
ENSMUSG00000097315.1	Gm26568	1.35082	2.99136	6.79858e-05
ENSMUSG00000041801.5	Phlda3	1.20314	1.69268	6.80657e-05
ENSMUSG00000108934.1	Gm44732	2.10161	0.998575	6.93737e-05
ENSMUSG00000039485.8	Tspyl4	-1.15877	-1.65896	7.03688e-05
ENSMUSG00000030739.18	Myh14	1.34219	2.36775	7.04263e-05
ENSMUSG00000032899.14	Styk1	1.58182	3.28874	7.22353e-05
ENSMUSG00000089635.1	Gm16559	1.88333	2.23133	7.22353e-05
ENSMUSG00000048758.14	Rpl29	-1.61846	-1.27866	7.24662e-05
ENSMUSG00000019122.8	Ccl9	2.22401	1.88272	7.28019e-05
ENSMUSG00000041886.7	Macc1	1.71277	2.37491	7.28191e-05
ENSMUSG00000043613.8	Mmp3	1.80078	2.08307	7.29018e-05
ENSMUSG00000022853.7	Ehhadh	-1.49016	-1.2053	7.34536e-05
ENSMUSG00000017897.18	Eya2	1.23973	2.11925	7.37505e-05
ENSMUSG00000086296.2	D030055H07Rik	2.50983	1.07573	7.43393e-05
ENSMUSG00000042961.13	Egflam	2.42438	2.04761	7.49492e-05
ENSMUSG00000029369.17	Afm	-1.17935	-2.22454	7.50163e-05
ENSMUSG00000035735.10	Dagla	-1.37856	-1.33763	7.52366e-05
ENSMUSG00000008575.17	Nfib	1.26135	1.21119	7.54263e-05
ENSMUSG00000021782.14	Dlg5	1.25363	1.69811	7.62095e-05
ENSMUSG00000050910.5	Cdr2l	1.78233	1.83323	7.64017e-05
ENSMUSG00000091387.2	Gcnt4	2.05542	3.81824	7.64017e-05
ENSMUSG00000033863.2	Klf9	-1.351	-1.47742	7.74867e-05
ENSMUSG00000076309.2	Mir147	1.47583	3.76471	7.78345e-05
ENSMUSG00000042451.12	Mybph	-1.56373	-1.5173	7.89279e-05
ENSMUSG00000115685.1	D730044K07Rik	-1.39242	-1.29431	7.89279e-05
ENSMUSG00000026348.7	Acmsd	3.31479	1.36609	7.90303e-05
ENSMUSG00000021610.8	Clptm1l	-1.41854	-1.37341	7.90596e-05
ENSMUSG00000048644.8	Ctxn1	1.43323	2.6619	7.90596e-05
ENSMUSG00000019139.10	Isyna1	-1.0573	-1.06697	7.95616e-05
ENSMUSG00000060548.13	Tnfrsf19	2.07393	1.01581	8.00473e-05
ENSMUSG00000020609.14	Apob	2.88395	2.56809	8.04963e-05
ENSMUSG00000066113.16	Adamtsl1	2.18114	1.82695	8.04963e-05
ENSMUSG00000020153.14	Ndufs7	-1.40623	-1.18158	8.07664e-05
ENSMUSG00000039474.13	Wfs1	-1.16863	-1.12212	8.07664e-05
ENSMUSG00000109954.1	Gm45371	1.70487	2.06975	8.07664e-05
ENSMUSG00000039542.16	Ncam1	1.70694	2.48675	8.08431e-05
ENSMUSG00000109780.1	Gm45447	-1.70262	-2.17994	8.08945e-05
ENSMUSG00000038521.17	C1s1	1.77376	0.685214	8.13705e-05
ENSMUSG00000044338.9	Aplnr	1.05217	1.48176	8.18636e-05
ENSMUSG00000097239.7	Gm27029	-1.16004	-1.1331	8.2061e-05
ENSMUSG00000022178.11	Ajuba	1.08098	2.27273	8.20658e-05
ENSMUSG00000022887.9	Masp1	1.9133	2.0936	8.21174e-05
ENSMUSG00000027746.13	Ufm1	-1.26033	-1.29201	8.23837e-05
ENSMUSG00000022656.15	Nectin3	1.04522	2.00136	8.39488e-05
ENSMUSG00000086582.1	Gm16272	-1.67632	-1.52813	8.39488e-05
ENSMUSG00000110266.1	Gm32742	4.40486	4.03831	8.46903e-05
ENSMUSG00000004933.17	Matk	1.24739	2.155	8.49714e-05
ENSMUSG00000000394.15	Gcg	-3.8565	-2.69316	8.5447e-05
ENSMUSG00000035757.16	Selenoo	-1.2185	-1.17703	8.62883e-05
ENSMUSG00000108154.1	Gm44033	2.38412	3.0633	8.71092e-05
ENSMUSG00000002279.19	Lmf1	-1.32281	-1.08371	8.74856e-05
ENSMUSG00000022026.7	Olfm4	3.78543	4.08737	8.7739e-05
ENSMUSG00000015478.13	Rnf5	-1.19655	-1.01198	8.80769e-05
ENSMUSG00000091957.3	Rps2-ps10	-1.88995	-1.4949	8.80769e-05
ENSMUSG00000031570.17	Plpp5	-1.3187	-1.17115	8.83631e-05
ENSMUSG00000020312.12	Shc2	2.03352	2.32516	8.89404e-05
ENSMUSG00000051000.17	Fam160a1	-1.37582	-1.14049	8.89404e-05
ENSMUSG00000068794.7	Col28a1	2.08552	1.83797	8.92617e-05
ENSMUSG00000020964.14	Sel1l	-1.41469	-2.01449	8.9286e-05
ENSMUSG00000091478.2	Gm10039	-1.82088	-0.574213	8.98484e-05
ENSMUSG00000110279.1	Gm45552	-1.45246	-1.09207	9.16868e-05
ENSMUSG00000113061.1	Gm11361	-1.92372	-1.14604	9.19252e-05
ENSMUSG00000020000.7	Moxd1	3.2738	3.01483	9.2426e-05
ENSMUSG00000024247.14	Pkdcc	1.49251	0.860039	9.33209e-05
ENSMUSG00000038481.13	Cdk19	1.39465	1.33873	9.35567e-05
ENSMUSG00000027636.11	Sla2	-1.23639	-0.985085	9.38043e-05
ENSMUSG00000026399.12	Cd55	1.4599	0.478828	9.39405e-05
ENSMUSG00000047446.18	Arl4a	-1.28955	-1.56731	9.39833e-05
ENSMUSG00000030088.15	Aldh1l1	-1.4223	-0.709628	9.42695e-05
ENSMUSG00000030862.13	Cpxm2	2.28425	2.44079	9.50503e-05
ENSMUSG00000038539.15	Atf5	-1.44905	-1.61022	9.76817e-05
ENSMUSG00000001665.11	Gstt3	-1.31576	-0.910446	9.77523e-05
ENSMUSG00000045128.9	Rpl18a	-1.76876	-1.44282	9.79728e-05
ENSMUSG00000060126.14	Tpt1	-1.85558	-1.52306	9.81302e-05
ENSMUSG00000070867.4	Trabd2b	2.15319	1.94313	9.81302e-05
ENSMUSG00000062184.11	Hs6st2	1.84308	2.46511	9.91727e-05
ENSMUSG00000028622.11	Mrpl37	-1.29068	-0.988244	9.9221e-05
ENSMUSG00000090207.2	4930524O07Rik	-1.39017	-1.42277	9.94296e-05
ENSMUSG00000097025.2	Gm26558	-1.2658	-1.50022	9.94296e-05
ENSMUSG00000044533.15	Rps2	-1.75826	-1.24816	9.96385e-05
ENSMUSG00000035686.8	Thrsp	-2.24103	-3.45797	0.000100347
ENSMUSG00000026405.14	C4bp	4.04225	2.59013	0.000100812
ENSMUSG00000039345.16	Mettl22	-1.36701	-1.87018	0.000100921
ENSMUSG00000059159.6	Gm8129	-1.93856	-1.47306	0.000100992
ENSMUSG00000085835.1	Gm12707	3.36411	3.80921	0.000103407
ENSMUSG00000054723.6	Vmac	-1.17063	-1.10957	0.000103456
ENSMUSG00000033327.18	Tnxb	2.25874	0.915966	0.000104259
ENSMUSG00000070942.8	Il1rl2	2.29496	1.7976	0.000104873
ENSMUSG00000033717.6	Adra2a	1.66283	2.14076	0.000105005
ENSMUSG00000021338.17	Carmil1	1.04586	1.57555	0.000105268
ENSMUSG00000024208.16	Uqcc2	-1.61726	-1.37563	0.000106097
ENSMUSG00000004462.7	Tbccd1	-1.01055	-1.44573	0.000106239
ENSMUSG00000020869.8	Lrrc59	-1.52244	-1.10569	0.000106621
ENSMUSG00000062382.9	Ftl1-ps1	-1.3343	-1.20889	0.000106865
ENSMUSG00000067367.9	Lyar	-1.21716	-1.41396	0.000107234
ENSMUSG00000020258.16	Glyctk	2.14109	0.603671	0.000108522
ENSMUSG00000027555.8	Car13	1.65436	2.16674	0.000108522
ENSMUSG00000030861.15	Acadsb	-1.32781	-1.39605	0.000108522
ENSMUSG00000071074.9	Yipf3	-1.23938	-0.932243	0.000108927
ENSMUSG00000061808.4	Ttr	-2.10479	-2.48336	0.000109334
ENSMUSG00000002274.13	Metrn	-1.6278	-2.06581	0.000109581
ENSMUSG00000074800.4	Gm4149	-1.29572	-0.990523	0.00010972
ENSMUSG00000058546.8	Rpl23a	-1.44116	-1.20199	0.000111145
ENSMUSG00000063296.5	Tmem117	2.12469	3.46635	0.000111172
ENSMUSG00000031862.11	Atp13a1	-1.13605	-0.96952	0.000111416
ENSMUSG00000018669.14	Cdk5rap3	-1.19765	-1.10334	0.000112051
ENSMUSG00000037379.7	Spon2	2.80704	2.78162	0.000112051
ENSMUSG00000063316.13	Rpl27	-1.43018	-0.987831	0.000112455
ENSMUSG00000038695.13	Josd2	-1.37255	-1.28638	0.000113789
ENSMUSG00000024181.9	Mrpl28	-1.55335	-1.20076	0.000113962
ENSMUSG00000018927.3	Ccl6	2.29989	1.89548	0.000114261
ENSMUSG00000029359.13	Tesc	1.43559	2.15932	0.00011443
ENSMUSG00000076236.1	Mir682	-1.36121	-0.95951	0.00011443
ENSMUSG00000031443.7	F7	1.88846	2.78656	0.000114702
ENSMUSG00000026834.13	Acvr1c	-1.2051	-2.65396	0.000115627
ENSMUSG00000036305.7	Rpl39-ps	-1.55161	-1.16789	0.00011653
ENSMUSG00000089847.8	Timm10b	-1.38705	-1.11493	0.000118423
ENSMUSG00000087047.8	1700110K17Rik	-1.38367	-1.96516	0.00011853
ENSMUSG00000051790.15	Nlgn2	1.37483	1.57983	0.000119025
ENSMUSG00000029563.16	Foxp2	-1.34417	-1.93565	0.000121181
ENSMUSG00000029868.13	Trpv6	-2.28123	-2.08824	0.000121274
ENSMUSG00000021702.7	Thbs4	1.69806	2.5504	0.000121502
ENSMUSG00000019558.14	Slc6a8	1.25631	1.99826	0.000121742
ENSMUSG00000027219.13	Slc28a2	1.37276	-0.369872	0.000123987
ENSMUSG00000038967.13	Pdk2	-1.0658	-1.31663	0.000124045
ENSMUSG00000037071.3	Scd1	-1.68187	-3.07524	0.000124446
ENSMUSG00000046794.9	Ppp1r3b	1.17413	2.08909	0.000124446
ENSMUSG00000025935.10	Tram1	-1.36112	-1.44948	0.000125453
ENSMUSG00000019966.18	Kitl	1.43696	1.45616	0.000125616
ENSMUSG00000039021.15	Ttc16	-1.42058	-1.69877	0.000126296
ENSMUSG00000067916.9	Zfp991	2.84454	1.48472	0.000126309
ENSMUSG00000022479.15	Vdr	1.51057	2.48522	0.000126691
ENSMUSG00000037805.15	Rpl10a	-1.53899	-1.10038	0.000127369
ENSMUSG00000033965.10	Slc16a2	1.32218	1.48926	0.000128984
ENSMUSG00000049866.12	Arl4c	1.64762	2.2084	0.000129986
ENSMUSG00000061306.16	Slc38a10	-1.35373	-1.24044	0.000130211
ENSMUSG00000028062.15	Lamtor2	-1.30192	-1.25519	0.000130298
ENSMUSG00000000296.8	Tpd52l1	-1.95556	-0.662326	0.000130333
ENSMUSG00000028786.15	Tmem54	2.08645	3.6299	0.000130813
ENSMUSG00000050732.9	Vamp8	-1.446	-0.934963	0.000130813
ENSMUSG00000028601.18	Echdc2	-1.49634	-0.795108	0.000131123
ENSMUSG00000091086.2	Rpl6l	-1.33158	-1.04608	0.000131697
ENSMUSG00000027244.14	Atg13	-1.18627	-1.11888	0.000132282
ENSMUSG00000034648.9	Lrrn1	-1.12462	-1.9717	0.000132657
ENSMUSG00000031840.12	Rab3a	-1.33675	-1.54716	0.000132746
ENSMUSG00000084349.3	Rpl3-ps1	-1.19196	-0.940174	0.000133371
ENSMUSG00000062906.12	Hdac10	-1.05198	-1.44232	0.000135058
ENSMUSG00000031375.17	Bgn	1.81958	1.94905	0.000135195
ENSMUSG00000024436.16	Mrps18b	-1.40426	-0.99675	0.000135678
ENSMUSG00000019467.15	Arhgef25	1.70567	1.62303	0.00013683
ENSMUSG00000036596.6	Cpz	2.3922	2.54475	0.00013683
ENSMUSG00000027170.12	Eif3m	-1.22264	-1.13218	0.000136892
ENSMUSG00000114251.1	Tmed10-ps	-1.52699	-1.55276	0.000136951
ENSMUSG00000012017.4	Scarf2	1.09167	1.55888	0.000139646
ENSMUSG00000054733.9	Msra	-1.28222	-1.33328	0.000139823
ENSMUSG00000046330.10	Rpl37a	-1.57645	-1.18872	0.000140972
ENSMUSG00000035778.17	Ggta1	-1.04637	-1.29512	0.000141651
ENSMUSG00000105208.1	Gm43525	-1.44495	-2.48732	0.000141708
ENSMUSG00000030541.16	Idh2	-1.261	-1.33592	0.000141769
ENSMUSG00000070044.15	Fam149a	-1.1796	-1.23604	0.000142784
ENSMUSG00000039193.9	Nlrc4	1.52678	2.2757	0.00014319
ENSMUSG00000023915.5	Tnfrsf21	1.27007	1.81246	0.000143281
ENSMUSG00000045055.5	Rpsa-ps2	-1.51079	-1.12625	0.000143822
ENSMUSG00000031388.14	Naa10	-1.24695	-1.12103	0.000145486
ENSMUSG00000019437.17	Tlcd1	-1.39709	-1.10441	0.000145677
ENSMUSG00000025035.9	Arl3	-1.21256	-1.29642	0.000145677
ENSMUSG00000061100.5	Retnla	2.11913	0.461864	0.000145677
ENSMUSG00000062012.14	Zfp13	-1.56774	-1.63238	0.000145847
ENSMUSG00000071984.10	Fndc1	1.54017	1.49183	0.00014601
ENSMUSG00000042246.5	Tmc7	1.40163	2.63834	0.000146144
ENSMUSG00000071551.13	Akr1c19	2.73016	2.22017	0.000146259
ENSMUSG00000027808.8	Serp1	-1.58361	-1.86898	0.000146331
ENSMUSG00000087272.1	Gm15409	-1.66324	-2.02835	0.000147464
ENSMUSG00000040170.13	Fmo2	1.10831	-0.310124	0.00014924
ENSMUSG00000071203.6	Naip5	1.69261	1.9277	0.000149281
ENSMUSG00000071014.10	Ndufb6	-1.56033	-1.15389	0.00014994
ENSMUSG00000020571.12	Pdia6	-1.44261	-1.40183	0.000150371
ENSMUSG00000050953.10	Gja1	1.59091	0.983442	0.00015057
ENSMUSG00000094344.1	Gm11942	-3.19202	-2.91007	0.000151033
ENSMUSG00000027889.17	Ampd2	-1.08065	-1.08904	0.000151125
ENSMUSG00000113948.1	Rpl17-ps3	-2.17967	-1.51886	0.000152474
ENSMUSG00000007682.6	Dio2	1.93129	3.00171	0.000152689
ENSMUSG00000042677.7	Zc3h12a	1.04562	1.70112	0.000152807
ENSMUSG00000032126.16	Hmbs	-1.46392	-1.07321	0.000152933
ENSMUSG00000055762.16	Eef1d	-1.33633	-1.14952	0.000156541
ENSMUSG00000018334.18	Ksr1	1.62687	1.25035	0.000156726
ENSMUSG00000091119.2	Ccdc152	-1.2806	-1.79664	0.000156726
ENSMUSG00000040283.14	Btnl9	-1.30136	-2.0919	0.000157962
ENSMUSG00000038147.13	Cd84	1.82469	0.91263	0.000162685
ENSMUSG00000022667.18	Cd200r1	2.67553	1.90441	0.000164192
ENSMUSG00000089781.2	Gm15756	-1.62774	-0.86645	0.000164719
ENSMUSG00000063531.7	Sema3e	2.629	3.57664	0.000166111
ENSMUSG00000045392.8	Olfr1033	2.13181	1.6451	0.000166234
ENSMUSG00000040852.6	Plekhh2	2.08881	1.12895	0.000166425
ENSMUSG00000028789.16	Azin2	2.2306	2.32659	0.000166771
ENSMUSG00000034675.17	Dbn1	1.69418	1.62472	0.000166829
ENSMUSG00000021290.6	Atp5mpl	-1.41941	-0.965959	0.000169511
ENSMUSG00000030954.10	Gp2	-2.04225	-2.41992	0.000169511
ENSMUSG00000028797.20	Tmem234	-1.23061	-0.991849	0.000169572
ENSMUSG00000026209.15	Dnpep	-1.29157	-1.03154	0.000170229
ENSMUSG00000037410.13	Tbc1d2b	1.38087	1.10398	0.000170667
ENSMUSG00000063457.14	Rps15	-1.72529	-1.27916	0.000172273
ENSMUSG00000015354.8	Pcolce2	2.09145	0.994727	0.000172472
ENSMUSG00000028238.6	Atp6v0d2	3.0091	2.77582	0.000173419
ENSMUSG00000047264.8	Zfp358	-1.15921	-0.86958	0.000175837
ENSMUSG00000098992.1	Gm27597	-1.49728	-1.06472	0.000177198
ENSMUSG00000044867.5	Gimap1os	1.22334	-1.39832	0.00017762
ENSMUSG00000037035.5	Inhbb	1.08227	1.83694	0.000177683
ENSMUSG00000021217.7	Tshz3	2.53101	2.7591	0.000178921
ENSMUSG00000039648.14	Kyat1	-1.32939	-1.18685	0.000179137
ENSMUSG00000009108.15	Gnat2	-1.5738	-2.46396	0.00017921
ENSMUSG00000078520.3	Cela3a	-1.72846	-2.08002	0.000179605
ENSMUSG00000085939.3	Cd63-ps	-1.39728	-0.910413	0.000179698
ENSMUSG00000031486.15	Adgra2	1.76412	1.50879	0.000180193
ENSMUSG00000000078.7	Klf6	1.07389	1.30408	0.000180535
ENSMUSG00000011306.7	Sugp1	-1.08749	-1.09963	0.000181724
ENSMUSG00000033256.14	Shf	1.37883	3.10949	0.000182227
ENSMUSG00000086392.9	Mccc1os	-1.62375	-2.22091	0.000183555
ENSMUSG00000031298.15	Adgrg2	2.05234	2.80539	0.000185289
ENSMUSG00000028861.13	Mrps15	-1.18299	-1.01423	0.00018625
ENSMUSG00000113198.1	Gm6988	-1.60399	-1.60752	0.000188284
ENSMUSG00000032332.17	Col12a1	1.66547	2.67055	0.000188498
ENSMUSG00000035390.16	Brsk1	2.42802	2.74536	0.000189623
ENSMUSG00000032528.5	Vipr1	-1.18034	-1.71531	0.000190587
ENSMUSG00000003528.15	Slc25a1	-1.23497	-0.363067	0.000191593
ENSMUSG00000002010.17	Idh3g	-1.12486	-1.00706	0.00019205
ENSMUSG00000040710.10	St8sia4	1.11597	-0.586487	0.000192482
ENSMUSG00000017778.14	Cox7c	-1.37732	-0.996143	0.000193171
ENSMUSG00000057074.6	Ces1g	5.12073	3.18205	0.000193218
ENSMUSG00000022747.17	St3gal6	1.23635	1.87009	0.000193508
ENSMUSG00000108207.2	1810059H22Rik	-1.3649	-1.7224	0.000193864
ENSMUSG00000032575.16	Manf	-1.46459	-1.31225	0.00019394
ENSMUSG00000061411.12	Nol4l	1.23518	1.76951	0.000194398
ENSMUSG00000025175.12	Fn3k	-2.03304	-2.35542	0.000194858
ENSMUSG00000078532.9	Nkain1	1.99925	3.59351	0.000197968
ENSMUSG00000024327.16	Slc39a7	-1.37862	-1.1672	0.000201447
ENSMUSG00000111053.1	Gm49343	1.6617	-0.246822	0.000205348
ENSMUSG00000063160.12	Numbl	1.77994	1.74519	0.000206565
ENSMUSG00000040018.9	Cox15	-1.09766	-1.15414	0.000207088
ENSMUSG00000045817.8	Zfp36l2	1.38713	1.33048	0.000210511
ENSMUSG00000004035.12	Gstm7	-1.02945	-1.5153	0.000211185
ENSMUSG00000001249.14	Hpn	-1.52229	-1.11883	0.000211835
ENSMUSG00000023073.2	Slc10a2	4.33337	3.93384	0.0002136
ENSMUSG00000037531.8	Mrpl47	-1.20113	-1.11238	0.000215404
ENSMUSG00000079641.3	Rpl39	-1.51246	-1.15961	0.000216137
ENSMUSG00000107086.1	Gm43808	-1.20033	-1.42477	0.000216137
ENSMUSG00000098816.1	Gm27786	1.06607	2.81931	0.000218246
ENSMUSG00000061315.14	Naca	-1.32859	-1.07198	0.00021864
ENSMUSG00000015653.13	Steap2	1.68531	2.18066	0.000219126
ENSMUSG00000025218.6	Poll	-1.06263	-1.36791	0.000220911
ENSMUSG00000028700.14	Pomgnt1	-1.3097	-1.14863	0.000221925
ENSMUSG00000031232.17	Magt1	-1.07386	-1.37909	0.000223005
ENSMUSG00000020105.9	Lrig3	1.69548	2.28936	0.000224088
ENSMUSG00000029602.11	Rasal1	1.57517	1.82202	0.000224088
ENSMUSG00000002416.13	Ndufb2	-1.37685	-1.20321	0.000224834
ENSMUSG00000050552.8	Lamtor4	-1.31351	-1.13003	0.000224886
ENSMUSG00000027994.14	Mcub	1.96898	1.91439	0.000226095
ENSMUSG00000029299.14	Abcg3	1.11593	-1.65596	0.000226154
ENSMUSG00000048164.9	Gm7204	1.10458	2.37288	0.00022722
ENSMUSG00000031877.9	Ces2g	1.47206	1.93976	0.000230607
ENSMUSG00000100510.7	Hand2os1	2.13672	2.70641	0.000231431
ENSMUSG00000016554.9	Eif3d	-1.08253	-1.05183	0.000231622
ENSMUSG00000022217.14	Emc9	-1.13807	-1.4987	0.000231622
ENSMUSG00000028108.15	Ecm1	1.76688	2.37959	0.000232351
ENSMUSG00000015401.12	Cltrn	-2.16348	-1.79951	0.000234278
ENSMUSG00000022598.6	Psca	1.89765	3.01883	0.000237907
ENSMUSG00000045573.9	Penk	2.19353	1.89087	0.000238046
ENSMUSG00000042462.4	Dctpp1	-1.47642	-1.24468	0.000240597
ENSMUSG00000047344.9	Lancl3	3.26257	4.40334	0.00024097
ENSMUSG00000001289.12	Pfdn5	-1.24753	-1.15932	0.00024171
ENSMUSG00000042406.8	Atf4	-1.32108	-1.35584	0.000241762
ENSMUSG00000026014.15	Raph1	1.00089	1.62081	0.000243157
ENSMUSG00000015542.17	Nat9	-1.31208	-1.15142	0.000243805
ENSMUSG00000019866.15	Crybg1	1.25781	1.70651	0.000244382
ENSMUSG00000029162.15	Khk	-1.2929	-1.53947	0.000245767
ENSMUSG00000015224.10	Cyp2j9	2.65948	2.05684	0.000246065
ENSMUSG00000040950.13	Mgl2	1.43637	1.3022	0.000246819
ENSMUSG00000029094.12	Afap1	1.54313	1.46679	0.000247632
ENSMUSG00000019579.13	Mydgf	-1.50347	-1.15119	0.000248404
ENSMUSG00000031818.12	Cox4i1	-1.53197	-1.06746	0.000248404
ENSMUSG00000064147.7	Rab44	1.85683	2.88052	0.000248404
ENSMUSG00000024827.10	Gldc	1.87806	3.5409	0.000249794
ENSMUSG00000034532.9	Fbxo16	-1.49815	-1.6543	0.000250477
ENSMUSG00000079559.4	Colca2	2.2603	2.67288	0.000250928
ENSMUSG00000028392.15	Bspry	-1.41528	-0.00284073	0.000251933
ENSMUSG00000056061.3	Gata5os	2.00907	3.39146	0.0002546
ENSMUSG00000037300.19	Ttc13	-1.08063	-1.07712	0.000255834
ENSMUSG00000029408.13	Abcb9	-1.23554	-1.49327	0.00025599
ENSMUSG00000034892.8	Rps29	-1.43239	-1.31623	0.000258338
ENSMUSG00000030030.5	1700003E16Rik	-1.25019	-1.61047	0.000259079
ENSMUSG00000068220.6	Lgals1	-1.45908	-0.970436	0.000259079
ENSMUSG00000061068.7	Mcpt4	3.38145	4.31093	0.000259453
ENSMUSG00000068893.5	Sprr2a2	3.69006	4.3298	0.000259738
ENSMUSG00000107368.1	1700018A23Rik	-1.27777	-1.26272	0.000260336
ENSMUSG00000026202.13	Tuba4a	-1.46627	-1.26528	0.000260764
ENSMUSG00000032925.16	Itgbl1	2.02187	1.43066	0.000261616
ENSMUSG00000066000.12	Zfp979	1.4654	2.42681	0.000263846
ENSMUSG00000074207.10	Adh1	1.34111	1.8082	0.000264602
ENSMUSG00000103301.1	Gm37804	1.92794	2.30261	0.000267378
ENSMUSG00000058571.11	Gpc6	1.66591	0.510704	0.000267416
ENSMUSG00000029397.15	Rchy1	-1.03941	-1.15718	0.000268495
ENSMUSG00000022671.13	Mzt2	-1.06247	-1.44448	0.000270029
ENSMUSG00000024867.14	Pip5k1b	-1.67018	-1.12829	0.000271593
ENSMUSG00000067274.10	Rplp0	-1.77349	-1.43675	0.000271978
ENSMUSG00000038872.10	Zfhx3	1.44691	1.36424	0.000273571
ENSMUSG00000054252.18	Fgfr3	1.88541	1.02707	0.000274683
ENSMUSG00000012405.16	Rpl15	-1.41876	-1.17675	0.000277147
ENSMUSG00000088363.1	Gm23497	6.94806	7.83228	0.000278465
ENSMUSG00000038193.4	Hand2	1.99005	2.47746	0.000279119
ENSMUSG00000000555.8	Itga5	1.10917	1.37751	0.000279248
ENSMUSG00000032454.9	Rbp2	1.55371	3.40624	0.000279725
ENSMUSG00000003363.15	Pld3	-1.05999	-1.1451	0.000281708
ENSMUSG00000029269.11	Sult1b1	1.91517	3.36655	0.000282895
ENSMUSG00000013822.7	Elof1	-1.46671	-1.13654	0.000283666
ENSMUSG00000027955.16	Gask1b	1.42206	1.4042	0.000284485
ENSMUSG00000000399.10	Ndufa9	-1.0586	-1.01877	0.000286623
ENSMUSG00000052504.7	Epha3	1.02077	1.86928	0.000287266
ENSMUSG00000051627.3	Hist1h1e	-1.23862	-2.3636	0.000288896
ENSMUSG00000042286.13	Stab1	1.85966	1.16988	0.000289846
ENSMUSG00000029076.14	Sdf4	-1.14573	-1.28437	0.000289872
ENSMUSG00000089762.3	Ier5l	1.52092	1.83723	0.000289872
ENSMUSG00000029125.14	Stx18	-1.08259	-1.22926	0.000293925
ENSMUSG00000037458.15	Azin1	-1.17457	-1.21246	0.000294269
ENSMUSG00000024608.11	Rps14	-1.80553	-1.42189	0.000294517
ENSMUSG00000040209.12	Zfp704	1.41212	1.18371	0.000294691
ENSMUSG00000042179.6	Pnliprp1	-2.32718	-2.54094	0.00029736
ENSMUSG00000025401.9	Myo1a	1.48038	3.26366	0.000299616
ENSMUSG00000033805.12	Ephx4	1.87899	3.05336	0.000303155
ENSMUSG00000005320.9	Fgfr4	1.97373	2.29425	0.00030421
ENSMUSG00000031231.4	Cox7b	-1.40802	-1.11461	0.000305748
ENSMUSG00000002266.17	Zim1	2.78953	2.24439	0.000307237
ENSMUSG00000032067.6	Pts	1.1704	1.52972	0.000308746
ENSMUSG00000035274.13	Tpbg	1.42587	2.42507	0.000309976
ENSMUSG00000051910.13	Sox6	-1.05056	-1.62382	0.000310277
ENSMUSG00000019494.14	Cops6	-1.11622	-0.976612	0.000310413
ENSMUSG00000059401.14	Mamld1	1.67091	2.00892	0.000311541
ENSMUSG00000019876.15	Pkib	2.0553	0.8948	0.000312057
ENSMUSG00000090862.3	Rps13	-1.45546	-1.18652	0.000313967
ENSMUSG00000021187.14	Tc2n	-1.62376	-0.202566	0.0003146
ENSMUSG00000003228.9	Grk5	1.5253	1.14624	0.000315279
ENSMUSG00000033906.5	Zdhhc15	1.82039	2.79051	0.000320857
ENSMUSG00000028538.12	St3gal3	-1.21266	-1.22601	0.000326352
ENSMUSG00000082908.4	Gm13736	-1.67369	-1.79777	0.000329055
ENSMUSG00000039001.12	Rps21	-1.56354	-1.15187	0.00033036
ENSMUSG00000078161.8	Erich3	1.11628	2.84688	0.000330538
ENSMUSG00000104379.1	Gm37509	2.67307	1.56265	0.000330587
ENSMUSG00000032363.15	Adamts7	1.57283	1.70372	0.00033157
ENSMUSG00000087142.7	Gm12454	1.10514	2.31599	0.000335584
ENSMUSG00000045658.16	Pid1	1.97261	1.20277	0.000340351
ENSMUSG00000054434.14	Tmem120b	-1.22388	-1.81773	0.000340622
ENSMUSG00000035027.18	Map2k2	-1.21072	-0.921683	0.000340805
ENSMUSG00000003970.9	Rpl8	-1.5829	-1.37005	0.00034233
ENSMUSG00000032358.12	Fam83b	1.89985	2.79739	0.000344301
ENSMUSG00000032091.15	Tmprss4	1.06137	2.33333	0.000346128
ENSMUSG00000073652.10	Apol7d	2.90461	2.09341	0.000348008
ENSMUSG00000032115.14	Hyou1	-1.32416	-1.44895	0.000349444
ENSMUSG00000023571.4	C1qtnf12	-1.19663	-1.71569	0.000349634
ENSMUSG00000086693.1	A730081D07Rik	1.20409	2.14096	0.000350932
ENSMUSG00000083022.1	Rps15a-ps6	-1.69546	-1.4752	0.000352048
ENSMUSG00000024810.16	Il33	2.04369	1.71151	0.000358478
ENSMUSG00000005125.13	Ndrg1	-1.20584	-1.38023	0.000359737
ENSMUSG00000062661.6	Ncs1	1.59375	2.2055	0.00036185
ENSMUSG00000074634.12	Tmem267	-1.73808	-0.135796	0.000362227
ENSMUSG00000001288.15	Rarg	1.09328	1.24695	0.000362665
ENSMUSG00000020803.3	Txndc17	-1.0832	-0.962151	0.000362665
ENSMUSG00000020847.15	Rph3al	-1.05226	-1.35765	0.000362665
ENSMUSG00000042388.14	Dlgap3	-1.19607	-2.16194	0.000362665
ENSMUSG00000087612.1	A230005M16Rik	1.91983	1.44054	0.000362665
ENSMUSG00000034127.15	Tspan8	2.3707	3.48354	0.000368776
ENSMUSG00000087331.8	1810021B22Rik	-1.71663	-1.68118	0.000368776
ENSMUSG00000116262.1	Gm49544	-1.24021	-1.35762	0.000370267
ENSMUSG00000039813.14	Tbc1d2	1.03603	2.13498	0.000370751
ENSMUSG00000002661.14	Alkbh7	-1.60089	-1.24364	0.000373063
ENSMUSG00000058600.13	Rpl30	-1.40566	-1.20985	0.000374166
ENSMUSG00000048022.11	Tmem229a	2.02312	1.45184	0.000376077
ENSMUSG00000021248.9	Tmed10	-1.29715	-1.29007	0.000380593
ENSMUSG00000022769.9	Sdf2l1	-1.36236	-1.52678	0.000380689
ENSMUSG00000006179.9	Prss16	-1.77076	-1.73709	0.000384658
ENSMUSG00000075467.4	Dnlz	-1.22098	-1.00821	0.000384905
ENSMUSG00000035212.14	Leprot	1.00715	1.21578	0.000386185
ENSMUSG00000092595.2	Gm20427	-1.33919	-1.13769	0.000389548
ENSMUSG00000039903.17	Eva1c	1.31058	2.43021	0.000393661
ENSMUSG00000032690.16	Oas2	2.01104	2.50265	0.000397208
ENSMUSG00000034667.8	Xpot	-1.0748	-1.11269	0.000399319
ENSMUSG00000036667.14	Tcaf1	1.42878	1.2551	0.00040334
ENSMUSG00000102676.1	Gm37435	1.78685	3.03828	0.000403559
ENSMUSG00000040904.10	Gm21988	-1.14106	-1.03234	0.000403693
ENSMUSG00000059070.16	Rpl18	-1.50774	-1.05701	0.000404567
ENSMUSG00000018567.14	Gabarap	-1.36661	-1.2233	0.000404752
ENSMUSG00000086341.2	Gm15932	-1.28099	-1.31002	0.000406939
ENSMUSG00000116138.1	C030006K11Rik	-1.21	-1.29293	0.000406939
ENSMUSG00000098802.1	Mir7046	-2.22448	-1.60312	0.000409938
ENSMUSG00000068452.8	Duox2	2.31604	4.21671	0.000416161
ENSMUSG00000004864.13	Mapk13	-1.07695	0.660672	0.00041868
ENSMUSG00000060438.5	Rps10-ps1	-1.65245	-1.15245	0.00041868
ENSMUSG00000013643.13	Lypd8	1.4227	3.18503	0.000420126
ENSMUSG00000039640.7	Mrpl12	-1.43318	-0.936362	0.000420741
ENSMUSG00000096145.2	Vkorc1	-1.22493	-1.13868	0.000421053
ENSMUSG00000030780.15	BC017158	-1.16229	-1.09299	0.000421286
ENSMUSG00000036943.9	Rab8b	1.2723	0.332951	0.000421688
ENSMUSG00000081506.1	Amy2-ps1	-1.10392	-2.69966	0.000422467
ENSMUSG00000022437.7	Samm50	-1.05983	-0.970149	0.000423989
ENSMUSG00000098715.6	Gm28053	1.05387	-1.45779	0.000423989
ENSMUSG00000058267.13	Mrps14	-1.14476	-1.21255	0.000425103
ENSMUSG00000027350.8	Chgb	1.99659	1.15251	0.000426834
ENSMUSG00000039116.7	Adgrg6	1.22951	1.41988	0.000426834
ENSMUSG00000036885.14	Arhgef26	-1.31807	-1.41895	0.000429807
ENSMUSG00000020009.13	Ifngr1	1.19712	1.27694	0.00043148
ENSMUSG00000060961.15	Slc4a4	2.75366	2.82884	0.00043218
ENSMUSG00000115219.2	Eef1akmt4	-1.44628	-1.16807	0.000437398
ENSMUSG00000047260.4	Emc6	-1.19499	-0.9529	0.000439859
ENSMUSG00000074064.6	Mlycd	-1.43444	-1.265	0.000439859
ENSMUSG00000114432.1	Gm49391	1.66419	1.66375	0.000439859
ENSMUSG00000042367.12	Gjb3	1.48051	3.10218	0.000444034
ENSMUSG00000032518.6	Rpsa	-1.64007	-1.37845	0.000444304
ENSMUSG00000018593.13	Sparc	1.41828	1.70549	0.000448437
ENSMUSG00000041347.5	Bdkrb1	1.3512	2.68345	0.000451595
ENSMUSG00000050989.9	Selenon	1.10384	1.15891	0.000451595
ENSMUSG00000052942.13	Glis3	1.39279	1.54264	0.000455805
ENSMUSG00000086561.1	Gm15540	-1.83826	-1.78593	0.000456514
ENSMUSG00000029614.13	Rpl6	-1.44275	-1.09992	0.000456699
ENSMUSG00000073608.4	Gal3st2c	4.35727	4.34776	0.000456699
ENSMUSG00000058558.12	Rpl5	-1.52648	-1.18287	0.000457204
ENSMUSG00000005360.14	Slc1a3	-1.22907	-2.18159	0.000464826
ENSMUSG00000078664.2	Sprr2a1	3.38628	4.1376	0.000465089
ENSMUSG00000001521.12	Tulp3	1.55116	1.41753	0.000465977
ENSMUSG00000049872.8	Calhm5	3.59862	2.91008	0.000468157
ENSMUSG00000025508.13	Rplp2	-1.49336	-1.14313	0.000469104
ENSMUSG00000002908.17	Kcnn1	-1.4685	-1.83839	0.000473537
ENSMUSG00000078238.4	Gm12854	1.1216	2.21248	0.000475647
ENSMUSG00000037331.15	Larp1	-1.1757	-1.40477	0.000475973
ENSMUSG00000031320.9	Rps4x	-1.55576	-1.2929	0.000476604
ENSMUSG00000035268.14	Pkig	1.54756	1.1151	0.000476604
ENSMUSG00000063628.2	Gm7665	1.08207	2.15088	0.000483247
ENSMUSG00000070436.12	Serpinh1	1.14986	1.43508	0.000488094
ENSMUSG00000035227.7	Spcs2	-1.15092	-1.20557	0.000489444
ENSMUSG00000036334.12	Igsf10	1.78745	0.941096	0.000490171
ENSMUSG00000022475.19	Hdac7	1.33713	1.02884	0.000490236
ENSMUSG00000079227.10	Ccr5	1.81855	1.45713	0.00049096
ENSMUSG00000038628.8	Polr3k	-1.16279	-1.18149	0.000492346
ENSMUSG00000021611.9	Tert	2.80275	2.72862	0.000492524
ENSMUSG00000028681.11	Ptch2	2.36167	1.6719	0.000492524
ENSMUSG00000054474.15	Thnsl2	-1.0901	-1.83502	0.000492524
ENSMUSG00000100039.1	Gm28959	-1.46418	-0.808895	0.000492845
ENSMUSG00000025147.7	Mob2	-1.22684	-1.05785	0.000496037
ENSMUSG00000024736.15	Tmem132a	1.10529	1.486	0.000497027
ENSMUSG00000059900.14	Tmem40	3.08387	4.33441	0.000499148
ENSMUSG00000074129.14	Rpl13a	-1.80058	-1.19323	0.00049915
ENSMUSG00000089989.10	Gm45713	-1.79504	-1.19992	0.00049915
ENSMUSG00000028334.10	Nans	-1.15779	-1.04151	0.000501681
ENSMUSG00000060636.14	Rpl35a	-1.38434	-1.10933	0.000501681
ENSMUSG00000021390.6	Ogn	1.73157	0.687497	0.00050484
ENSMUSG00000029070.9	Mxra8	1.26835	1.04265	0.00050484
ENSMUSG00000031948.14	Kars	-1.06103	-0.888375	0.00050484
ENSMUSG00000040552.8	C3ar1	1.80437	1.46282	0.00050484
ENSMUSG00000036845.12	Lin37	-1.11664	-1.20336	0.000506729
ENSMUSG00000030327.8	Necap1	-1.04842	-1.22719	0.000508015
ENSMUSG00000070390.12	Nlrp1b	2.39524	2.066	0.000512055
ENSMUSG00000030623.4	Prss23os	1.38027	0.434101	0.000512565
ENSMUSG00000026043.18	Col3a1	2.20386	2.24017	0.000516299
ENSMUSG00000118386.1	Gm50149	-1.25774	-1.57991	0.000516299
ENSMUSG00000045790.10	Ccdc149	-1.25563	-1.29658	0.000517105
ENSMUSG00000050854.9	Tmem125	-1.51682	-0.90823	0.000519635
ENSMUSG00000076523.2	Igkv15-103	2.09992	-0.727129	0.000519635
ENSMUSG00000034810.7	Scn7a	1.57139	0.994392	0.000520675
ENSMUSG00000020458.16	Rtn4	1.03258	1.45298	0.000522562
ENSMUSG00000039682.12	Lap3	-1.07988	-0.944107	0.000523779
ENSMUSG00000098972.1	Mir8093	-1.53356	-1.61714	0.000523779
ENSMUSG00000107071.1	Gm42420	-1.32872	-1.17337	0.000527611
ENSMUSG00000049086.8	Bmyc	1.81668	1.38391	0.000527772
ENSMUSG00000091952.3	Gm17709	-1.67417	-1.82226	0.000527941
ENSMUSG00000024803.9	Ankrd1	2.89618	3.45233	0.000532902
ENSMUSG00000026603.13	Smyd2	-1.1777	-0.878941	0.000532902
ENSMUSG00000024781.16	Lipa	1.27573	1.04479	0.000533958
ENSMUSG00000038623.9	Tm6sf1	1.59249	0.809431	0.000533958
ENSMUSG00000078570.10	1110065P20Rik	-1.52799	-1.48915	0.000534335
ENSMUSG00000037362.8	Ccn3	1.94759	1.12225	0.000536201
ENSMUSG00000039911.13	Spsb1	1.7195	1.80498	0.000538579
ENSMUSG00000058886.9	Deaf1	-1.02933	-1.39894	0.000538579
ENSMUSG00000027679.13	Dnajc19	-1.11929	-1.25408	0.000539242
ENSMUSG00000048486.6	Fitm2	-1.18302	-1.05009	0.000539615
ENSMUSG00000031957.6	Ctrb1	-2.50713	-2.67361	0.00054265
ENSMUSG00000029201.14	Ugdh	1.1344	1.3231	0.00054282
ENSMUSG00000038119.15	Cdon	1.84978	0.993126	0.000549668
ENSMUSG00000041681.2	Iapp	-2.50797	-1.49574	0.000549668
ENSMUSG00000047246.7	Hist1h2be	-1.04334	-2.20913	0.000550998
ENSMUSG00000029188.14	Slc34a2	2.17793	3.82362	0.000552174
ENSMUSG00000051379.12	Flrt3	1.33138	1.92494	0.000553545
ENSMUSG00000028132.15	Tmem56	-1.40885	-1.44534	0.000553834
ENSMUSG00000018217.12	Pmp22	1.68829	0.982379	0.000556473
ENSMUSG00000023022.14	Lima1	1.09354	1.34771	0.000558922
ENSMUSG00000033715.15	Akr1c14	-1.27052	-2.07601	0.000559305
ENSMUSG00000044258.10	Ctla2a	1.45021	1.64004	0.000561276
ENSMUSG00000080848.3	Gm9385	-1.17921	-0.836044	0.000565875
ENSMUSG00000096914.3	Galntl6	2.33442	2.75601	0.00056689
ENSMUSG00000041737.8	Tmem45b	1.13266	2.75769	0.000568567
ENSMUSG00000024420.9	Zfp521	1.81171	1.43765	0.000568768
ENSMUSG00000030759.16	Far1	1.02894	1.25348	0.000569929
ENSMUSG00000037224.15	Zfyve28	3.40685	2.36287	0.000572092
ENSMUSG00000052396.7	Mogat2	1.26296	3.25454	0.000574082
ENSMUSG00000021745.14	Ptprg	1.02664	1.24908	0.000575256
ENSMUSG00000070371.11	Prss36	-1.1513	-1.67196	0.000575256
ENSMUSG00000036181.2	Hist1h1c	-1.41009	-1.54872	0.000575695
ENSMUSG00000033938.5	Ndufb7	-1.25854	-1.04995	0.000576261
ENSMUSG00000040174.14	Alkbh3	-1.21678	-1.17775	0.000578971
ENSMUSG00000049971.17	Glt1d1	-1.41155	-1.77786	0.000578971
ENSMUSG00000022790.14	Igsf11	-1.32755	-1.51513	0.000579117
ENSMUSG00000031538.6	Plat	1.39127	1.3757	0.000579117
ENSMUSG00000047822.8	Angptl8	-2.04848	-1.62469	0.000579643
ENSMUSG00000021326.13	Trim27	-1.10498	-0.956602	0.000583298
ENSMUSG00000030432.12	Rpl28	-1.50121	-1.03719	0.000583298
ENSMUSG00000031392.18	Irak1	-1.04836	-1.20864	0.000583305
ENSMUSG00000062127.11	Cttnbp2nl	1.13088	1.73516	0.000585684
ENSMUSG00000031595.9	Pdgfrl	1.63816	2.8759	0.000590219
ENSMUSG00000046756.10	Mrps7	-1.12187	-1.07454	0.000591061
ENSMUSG00000006575.14	Rundc3a	-1.34153	-1.51999	0.000597169
ENSMUSG00000022822.16	Abcc5	1.33574	1.10849	0.000597169
ENSMUSG00000092395.1	Gm20463	-1.33528	-1.07894	0.000597169
ENSMUSG00000118552.1	AC124742.1	-1.26964	-0.865732	0.000598827
ENSMUSG00000026193.15	Fn1	2.4518	2.09333	0.000601119
ENSMUSG00000069792.5	Wfdc17	2.17821	1.95001	0.000601119
ENSMUSG00000053702.16	Nebl	1.67558	2.09647	0.000603809
ENSMUSG00000052911.9	Lamb2	1.34271	0.997439	0.000605861
ENSMUSG00000032096.16	Arcn1	-1.19316	-1.19215	0.000608302
ENSMUSG00000020788.15	Atp2a3	1.00074	1.45996	0.000609128
ENSMUSG00000104597.1	B230334C09Rik	-1.71313	-1.55067	0.000617754
ENSMUSG00000045934.15	Mtmr11	1.3071	2.00207	0.000626475
ENSMUSG00000048988.8	Elfn1	2.51687	2.94527	0.000627468
ENSMUSG00000022383.13	Ppara	-1.52448	-1.78005	0.000628117
ENSMUSG00000041891.16	Lman1	-1.05535	-1.21952	0.000628117
ENSMUSG00000079511.8	Gm42688	-1.29261	-1.30973	0.000631997
ENSMUSG00000087150.7	BC064078	2.23849	0.54175	0.000632535
ENSMUSG00000029198.3	Grpel1	-1.28653	-0.992071	0.000633419
ENSMUSG00000006369.14	Fbln1	1.66709	1.11739	0.000635009
ENSMUSG00000032418.15	Me1	1.06486	2.36714	0.000635009
ENSMUSG00000020230.15	Prmt2	1.18128	1.58356	0.000638588
ENSMUSG00000018770.9	Atp5g3	-1.32864	-0.911894	0.000640579
ENSMUSG00000026389.16	Steap3	1.37353	0.376894	0.000640854
ENSMUSG00000025381.3	Cnpy2	-1.21285	-1.084	0.00064772
ENSMUSG00000034088.15	Hdlbp	-1.39082	-1.2847	0.00064772
ENSMUSG00000021047.7	Nova1	2.23452	1.3552	0.000647721
ENSMUSG00000105211.1	Gm47302	2.13401	1.7429	0.000648771
ENSMUSG00000033453.8	Adamts15	1.71489	1.37679	0.00065227
ENSMUSG00000017929.13	B4galt5	1.52106	1.40998	0.000653351
ENSMUSG00000015092.9	Edf1	-1.18008	-0.962754	0.000653616
ENSMUSG00000029404.15	Arl6ip4	-1.03595	-1.10093	0.000656567
ENSMUSG00000034227.7	Foxj1	2.5786	1.41869	0.000656567
ENSMUSG00000079108.6	Srp54c	-1.18126	-1.28248	0.000657297
ENSMUSG00000041697.8	Cox6a1	-1.44916	-0.84843	0.000657559
ENSMUSG00000028583.14	Pdpn	1.78641	1.36029	0.000662734
ENSMUSG00000042712.10	Tceal9	-1.46758	-1.34692	0.000662981
ENSMUSG00000024070.15	Prkd3	1.14631	0.398057	0.000664312
ENSMUSG00000028792.14	Ak2	-1.03069	-0.943588	0.00066476
ENSMUSG00000027298.17	Tyro3	-1.29513	-0.809503	0.000665146
ENSMUSG00000048814.11	Lonrf2	-1.46098	-1.79872	0.000677387
ENSMUSG00000033174.17	Mgll	-1.17741	-1.11461	0.000680109
[truncated: 2,656 more rows]
