# Supplementary material for: Inactivation of the Euchromatic Histone-Lysine N-Methyltransferase 2 Pathway in Pancreatic Epithelial Cells Antagonizes Cancer Initiation and Pancreatitis-Associated Promotion by Altering Growth and Immune Gene Expression Networks
Source: Front Cell Dev Biol. 2021 Jun 23;9:681153. doi: 10.3389/fcell.2021.681153 (PMC8261250; doi:10.3389/fcell.2021.681153)
Supplement: Supplementary file 7 [file Table_6.XLSX]

## Sheet: Cluster 1
Supplementary Table 6: Cluster 1 - List of Genes in Expression Networks for KrasG12D and KrasG12D;EHMT2fl/fl Animals in Acceleration Model by Cluster
Oxidative Phosphorylation						Adipogenesis						Kras Signaling Down						Unfolded Protein Response						Fatty Acid Metabolism						Mtorc1 Signaling						Pancreas Beta Cells						Androgen Response						Xenobiotic Metabolism
Human_GeneName	Mouse_GeneName	log2FC_Kras	log2FC_EHMT2KOKras	FDR		Human_GeneName	Mouse_GeneName	log2FC_Kras	log2FC_EHMT2KOKras	FDR		Human_GeneName	Mouse_GeneName	log2FC_Kras	log2FC_EHMT2KOKras	FDR		Human_GeneName	Mouse_GeneName	log2FC_Kras	log2FC_EHMT2KOKras	FDR		Human_GeneName	Mouse_GeneName	log2FC_Kras	log2FC_EHMT2KOKras	FDR		Human_GeneName	Mouse_GeneName	log2FC_Kras	log2FC_EHMT2KOKras	FDR		Human_GeneName	Mouse_GeneName	log2FC_Kras	log2FC_EHMT2KOKras	FDR		Human_GeneName	Mouse_GeneName	log2FC_Kras	log2FC_EHMT2KOKras	FDR		Human_GeneName	Mouse_GeneName
ALDH6A1	Aldh6a1	-1.87561	-1.54786	1.69331e-09
ATP5G1	Atp5g1	-1.91492	-1.9394	4.79402e-09		MCCC1	Mccc1	-1.96351	-1.45287	2.02317e-10		CYP39A1	Cyp39a1	-2.44169	-2.31164	8.26924e-20		PSAT1	Psat1	-2.68072	-2.69532	2.04685e-14		PCBD1	Pcbd1	-2.30798	-2.24195	6.84986e-11		PSAT1	Psat1	-2.68072	-2.69532	2.04685e-14		SRP9	Srp9	-1.77267	-1.80575	5.04006e-09		KLK3	Klk1b11	-3.13896	-3.2755	8.09457e-12		HGFAC	Hgfac
ATP5O	Atp5o	-1.66774	-1.91936	4.93032e-09		QDPR	Qdpr	-1.96586	-2.00974	1.86696e-09		EGF	Egf	-3.38106	-2.66058	6.73944e-12		ASNS	Asns	-2.87284	-2.41521	7.9543e-13		BCKDHB	Bckdhb	-2.27033	-1.64771	8.52913e-11		ASNS	Asns	-2.87284	-2.41521	7.9543e-13		GCK	Gck	-2.35817	-2.02892	2.22807e-07		KLK3	Klk1b11	-3.13896	-3.2755	8.09457e-12		GNMT	Gnmt
SDHB	Sdhb	-1.69791	-1.83113	4.96883e-09		REEP5	Reep5	-2.30464	-2.1157	1.95613e-09		KLHDC8A	Klhdc8a	-3.14274	-3.12395	7.86015e-12		MTHFD2	Mthfd2	-2.61488	-2.21128	1.98803e-12		GCDH	Gcdh	-2.00928	-1.72832	7.05718e-10		PHGDH	Phgdh	-3.23993	-2.64147	1.29054e-12		PCSK1	Pcsk1	-2.47959	-2.00314	7.47901e-07		KLK3	Klk1b11	-3.13896	-3.2755	8.09457e-12		VTN	Vtn
NDUFS6	Ndufs6	-1.63663	-1.83078	5.64684e-09		ATP5O	Atp5o	-1.66774	-1.91935	4.93032e-09		DTNB	Dtnb	-1.73775	-1.88261	6.00551e-11		EIF4EBP1	Eif4ebp1	-1.8012	-1.95676	1.0171e-08		REEP6	Reep6	-0.826384	-1.81102	1.49267e-07		MTHFD2	Mthfd2	-2.61488	-2.21128	1.98803e-12		SRPRB	Srprb	-1.4125	-1.30204	3.22952e-06		KLK3	Klk1b11	-3.13896	-3.2755	8.09457e-12		AHCY	Ahcy
UQCRQ	Uqcrq	-1.96833	-2.12372	5.73793e-09		SDHB	Sdhb	-1.69791	-1.83113	4.96883e-09		GAMT	Gamt	-3.08578	-2.32461	1.24367e-10		CHAC1	Chac1	-3.53434	-2.90691	2.60416e-08		GRHPR	Grhpr	-1.7683	-1.72438	1.92803e-07		SHMT2	Shmt2	-1.91633	-1.63371	1.34007e-10		SPCS1	Spcs1	-1.40923	-1.57017	7.60395e-06		BMPR1B	Bmpr1b	-2.92276	-2.86992	2.78611e-07		SHMT2	Shmt2
BCKDHA	Bckdha	-1.87864	-1.83655	1.60436e-08		UQCRQ	Uqcrq	-1.96833	-2.12372	5.73793e-09		CHST2	Chst2	-2.10452	-2.09489	5.33685e-10		SLC7A5	Slc7a5	-2.26753	-1.83451	3.39083e-08		BMPR1B	Bmpr1b	-2.92276	-2.86992	2.78611e-07		QDPR	Qdpr	-1.96586	-2.00974	1.86696e-09		INS	Ins2	-2.21505	-2.94613	8.25947e-06		KLK3	Klk1b11	-3.13896	-3.2755	8.09457e-12		PSMB10	Psmb10
UQCR11	Uqcr11	-1.43665	-1.95076	9.2234e-08		BCKDHA	Bckdha	-1.87864	-1.83655	1.60436e-08		ARHGDIG	Arhgdig	-3.02714	-2.16044	1.00459e-08		EDEM1	Edem1	-2.49754	-1.73173	1.4227e-07		ODC1	Odc1	-1.88809	-1.70199	1.08459e-06		CTH	Cth	-2.83548	-2.42463	2.21355e-09		IAPP	Iapp	-1.49574	-2.50797	0.000549668		KLK3	Klk1b11	-3.13896	-3.2755	8.09457e-12		SLC35B1	Slc35b1
ISCA1	Isca1	-1.45581	-1.34486	1.5837e-07		CHCHD10	Chchd10	-1.6493	-1.96813	1.68282e-08		CPA2	Cpa2	-4.07152	-2.87458	4.64053e-08		ALDH18A1	Aldh18a1	-1.53836	-1.43603	4.81109e-07		CEL	Cel	-3.67927	-2.90851	1.56173e-06		ATP5G1	Atp5g1	-1.91492	-1.9394	4.79402e-09		SST	Sst	-1.16984	-2.52766	0.000838973		KLK3	Klk1b11	-3.13896	-3.2755	8.09457e-12		RAP1GAP	Rap1gap
NDUFB5	Ndufb5	-1.40754	-1.69153	1.58602e-07		UQCR11	Uqcr11	-1.43665	-1.95076	9.2234e-08		NPHS1	Nphs1	-2.10931	-1.63361	9.79018e-08		HERPUD1	Herpud1	-2.08527	-1.75304	1.83609e-06		UROD	Urod	-1.1734	-1.25803	4.75601e-06		FKBP2	Fkbp2	-1.63368	-1.78568	1.64333e-08		PCSK2	Pcsk2	-1.72085	-2.29577	0.00196853		HOMER2	Homer2	-1.21427	-1.3079	2.0754e-06		PYCR1	Pycr1
HTRA2	Htra2	-1.60775	-1.38156	2.60258e-07		REEP6	Reep6	-0.826384	-1.81102	1.49267e-07		BMPR1B	Bmpr1b	-2.92276	-2.86992	2.78611e-07		SRPR	Srpr	-1.6588	-1.62389	2.04921e-06		MDH1	Mdh1	-1.2729	-1.40866	1.27258e-05		IFRD1	Ifrd1	-2.53213	-1.89814	1.81482e-08		G6PC2	G6pc2	-1.85045	-1.85042	0.0180663		ELL2	Ell2	-1.6803	-1.40314	1.06862e-05		DDC	Ddc
NDUFB8	Ndufb8	-1.64751	-1.72533	4.34417e-07		PIM3	Pim3	-1.70645	-1.60819	2.35454e-07		CLPS	Clps	-3.55933	-3.04538	3.03434e-07		SRPRB	Srprb	-1.4125	-1.30204	3.22952e-06		ECHS1	Echs1	-1.01431	-1.49365	2.57159e-05		SLC7A5	Slc7a5	-2.26753	-1.83451	3.39083e-08		INSM1	Insm1	-1.60735	-0.595966	0.0440866		SGK1	Sgk1	-1.59526	-1.42585	5.32084e-05		TMEM97	Tmem97
NDUFA1	Ndufa1	-1.60827	-1.73348	4.82927e-07		DHRS7	Dhrs7	-1.61443	-1.17604	1.74997e-06		PRODH	Prodh	-1.97283	-2.32354	3.28431e-07		SPCS1	Spcs1	-1.40923	-1.57017	7.60395e-06		HIBCH	Hibch	-1.76781	-1.48467	2.69447e-05		TMEM97	Tmem97	-2.56317	-2.16946	4.95634e-08								SCD	Scd1	-3.07524	-1.68187	0.000124445		ARG2	Arg2
COX7A2	Cox7a2	-1.41307	-1.7244	7.43288e-07		DDT	Ddt	-1.48454	-1.74195	3.62525e-06		CPB1	Cpb1	-3.85615	-3.22961	4.21464e-07		DNAJC3	Dnajc3	-1.72196	-1.4579	1.27258e-05		TP53INP2	Trp53inp2	-1.20916	-1.2421	2.97869e-05		EDEM1	Edem1	-2.49754	-1.73173	1.4227e-07								NDRG1	Ndrg1	-1.38023	-1.20584	0.000359736		REG1A	Reg1
MAOB	Maob	-2.24609	-1.65929	2.44235e-06		TST	Tst	-1.23227	-1.51447	4.37493e-06		TFF2	Tff2	-1.74873	-2.95005	7.1694e-07		STC2	Stc2	-1.79054	-1.40335	1.85729e-05		GSTZ1	Gstz1	-1.25433	-1.13706	3.87613e-05		PSPH	Psph	-1.87109	-1.7151	1.35685e-06								LMAN1	Lman1	-1.21952	-1.05535	0.000628117		DHRS7	Dhrs7
ATP5L	Atp5l	-1.29583	-1.49436	4.3142e-06		FAH	Fah	-1.27971	-1.57584	1.10152e-05		COPZ2	Copz2	-1.99985	-1.89431	1.19694e-06		TARS	Tars	-1.20838	-1.09207	2.20394e-05		ACSL1	Acsl1	-1.43068	-1.03152	4.28621e-05		ABCF2	Abcf2	-1.25492	-1.13032	6.24425e-06								RAB4A	Rab4a	-0.910749	-1.2934	0.00075925		PC	Pcx
ISCU	Iscu	-1.45859	-1.3454	4.99488e-06		ECHS1	Echs1	-1.01431	-1.49365	2.57159e-05		SLC38A3	Slc38a3	-1.75123	-1.74962	4.72047e-06		YIF1A	Yif1a	-1.17818	-1.39954	3.53548e-05		MCEE	Mcee	-1.60649	-1.66577	5.70012e-05		UCHL5	Uchl5	-1.3899	-1.27594	7.08859e-06								H1F0	H1f0	-1.19562	-1.33524	0.000835715		ITIH4	Itih4
MDH1	Mdh1	-1.2729	-1.40866	1.27258e-05		HIBCH	Hibch	-1.76781	-1.48467	2.69447e-05		GTF3C5	Gtf3c5	-1.31644	-1.24034	1.11027e-05		SLC1A4	Slc1a4	-1.24308	-1.2743	4.19876e-05		EHHADH	Ehhadh	-1.2053	-1.49016	7.34536e-05		CDC25A	Cdc25a	-1.11697	-1.20569	1.07986e-05								SPCS3	Spcs3	-1.298	-1.04775	0.000875167		DDT	Ddt
ATP5J2	Atp5j2	-1.32752	-1.48634	2.00814e-05		DBT	Dbt	-1.51285	-1.3592	2.79239e-05		SLC25A23	Slc25a23	-1.4605	-1.195	1.7123e-05		PREB	Preb	-1.24322	-1.21698	5.97203e-05		IDH3G	Idh3g	-1.00706	-1.12486	0.00019205		EIF2S2	Eif2s2	-1.24891	-1.33933	1.19475e-05								SPDEF	Spdef	-0.403018	-1.23252	0.00608278		FAH	Fah
NDUFV1	Ndufv1	-1.03337	-1.29548	2.37464e-05		FABP4	Fabp4	-2.01553	-1.37541	3.19513e-05		SGK1	Sgk1	-1.59526	-1.42585	5.32084e-05		IMP3	Imp3	-0.995361	-1.35337	6.26995e-05		LGALS1	Lgals1	-0.970436	-1.45908	0.000259079		VLDLR	Vldlr	-1.34402	-1.00619	1.96486e-05								KLK3	Klk1b11	-3.13896	-3.2755	8.09457e-12		GSTT2	Gstt2
ECHS1	Echs1	-1.01431	-1.49365	2.57159e-05		NDUFS3	Ndufs3	-1.21818	-1.29164	3.23177e-05		PDK2	Pdk2	-1.31663	-1.0658	0.000124045		WFS1	Wfs1	-1.12212	-1.16863	8.07664e-05		MLYCD	Mlycd	-1.265	-1.43444	0.00043986		GOT1	Got1	-1.32836	-1.31744	2.48102e-05								AZGP1	Azgp1	-2.49617	-0.696892	4.00438e-07		ASL	Asl
NDUFC1	Ndufc1	-1.48672	-1.57221	2.79239e-05		PREB	Preb	-1.24322	-1.21698	5.97203e-05		GP2	Gp2	-2.41992	-2.04225	0.000169511		SERP1	Serp1	-1.86898	-1.58361	0.000146331		PPARA	Ppara	-1.78005	-1.52448	0.000628117		SLC1A4	Slc1a4	-1.24308	-1.2743	4.19876e-05								RRP12	Rrp12	-1.21414	-0.821554	0.00587397		DCXR	Dcxr
NDUFS3	Ndufs3	-1.21818	-1.29165	3.23177e-05		PDCD4	Pdcd4	-1.51626	-1.17878	6.63982e-05		KCNN1	Kcnn1	-1.83839	-1.4685	0.000473537		PDIA6	Pdia6	-1.40183	-1.44261	0.000150371		MGLL	Mgll	-1.11461	-1.17741	0.000680109		NUPR1	Nupr1	-2.34885	-2.2867	5.48698e-05								DNAJB9	Dnajb9	-1.16828	-0.921368	0.00734952		SMOX	Smox
FDX1	Fdx1	-1.5045	-1.66539	3.57125e-05		ARL4A	Arl4a	-1.56731	-1.28955	9.39833e-05		THNSL2	Thnsl2	-1.83502	-1.0901	0.000492524		ATF4	Atf4	-1.35584	-1.32108	0.000241762		SUCLG1	Suclg1	-1.01447	-1.05856	0.0009272		UFM1	Ufm1	-1.29201	-1.26033	8.23837e-05														KARS	Kars
NDUFA2	Ndufa2	-1.13443	-1.45426	3.98994e-05		IDH3G	Idh3g	-1.00706	-1.12486	0.00019205		CLSTN3	Clstn3	-2.00878	-1.59518	0.000725778		RPS14	Rps14	-1.42189	-1.80553	0.000294517		HSD17B10	Hsd17b10	-0.84701	-1.15468	0.00137446		SCD	Scd1	-3.07524	-1.68187	0.000124445														SLC1A5	Slc1a5
NDUFS8	Ndufs8	-1.0334	-1.39683	5.07249e-05		COX7B	Cox7b	-1.11461	-1.40802	0.000305748		THRB	Thrb	-1.32302	-1.17002	0.00184094		HYOU1	Hyou1	-1.44895	-1.32416	0.000349444		HADH	Hadh	-0.884522	-1.0653	0.00164278		SERP1	Serp1	-1.86898	-1.58361	0.000146331														MCCC2	Mccc2
NDUFS7	Ndufs7	-1.18158	-1.40623	8.07664e-05		SAMM50	Samm50	-0.970149	-1.05983	0.000423989		NR4A2	Nr4a2	-1.09907	-1.23206	0.0113938		XPOT	Xpot	-1.11269	-1.0748	0.000399319		MAOA	Maoa	-1.5033	-1.00641	0.00194279		HMBS	Hmbs	-1.07321	-1.46392	0.000152933														MAOA	Maoa
ACADSB	Acadsb	-1.39605	-1.32781	0.000108522		NDUFB7	Ndufb7	-1.04995	-1.25854	0.000576261		CAMK1D	Camk1d	-1.874	-0.725219	1.82024e-06		SPCS3	Spcs3	-1.298	-1.04775	0.000875167		GPD1	Gpd1	0.103539	-1.31802	0.00201704		TUBA4A	Tuba4a	-1.26528	-1.46627	0.000260764														PEMT	Pemt
IDH2	Idh2	-1.33592	-1.261	0.000141769		GRPEL1	Grpel1	-0.992071	-1.28653	0.000633419		ENTPD7	Entpd7	-1.16933	-0.948527	0.000628117		NHP2	Nhp2	-0.71761	-1.38576	0.00111438		MIF	Mif	-0.777186	-1.15317	0.00404899		SDF2L1	Sdf2l1	-1.52678	-1.36236	0.000380689														LCAT	Lcat
NDUFB6	Ndufb6	-1.15389	-1.56033	0.00014994		COX6A1	Cox6a1	-0.848429	-1.44916	0.000657559		SLC16A7	Slc16a7	-1.61808	-0.919889	0.000966079		KDELR3	Kdelr3	-0.953812	-1.13391	0.00246895		ALDH1A1	Aldh1a1	-1.4375	-0.929625	5.79764e-05		PSMB5	Psmb5	-0.609735	-1.28999	0.000753263														SLC46A3	Slc46a3
MRPS15	Mrps15	-1.01423	-1.18299	0.00018625		AK2	Ak2	-0.943588	-1.03069	0.00066476		RGS11	Rgs11	-1.36103	-0.287923	0.00490474		EXOSC4	Exosc4	-0.970453	-1.19737	0.00324024		CD36	Cd36	-2.38519	-0.658044	7.4312e-05		SLC1A5	Slc1a5	-1.23959	-1.0073	0.000872333														CYFIP2	Cyfip2
IDH3G	Idh3g	-1.00706	-1.12486	0.00019205		MGLL	Mgll	-1.11461	-1.17741	0.000680109		MAST3	Mast3	-1.04072	-0.553881	0.0149078		XBP1	Xbp1	-1.16285	-1.36852	0.00382733		IL4I1	Il4i1	-2.11978	-0.579853	0.000285826		PDK1	Pdk1	-1.18006	-1.0535	0.0010215														CD36	Cd36
COX15	Cox15	-1.15414	-1.09766	0.000207088		TOB1	Tob1	-1.24692	-1.30482	0.000828773		MAGIX	Magix	-1.47944	-0.915727	0.0182937		EXOSC5	Exosc5	-1.05457	-1.0123	0.00456314		CPOX	Cpox	-1.03414	-0.796316	0.00209982		WARS	Wars	-0.753248	-1.37194	0.003604														MAN1A1	Man1a
NDUFB2	Ndufb2	-1.20321	-1.37685	0.000224834		JAGN1	Jagn1	-0.828788	-1.20408	0.00084973		SERPINA10	Serpina10	-1.335	-0.434011	0.0461948		EEF2	Eef2	-0.938839	-1.23248	0.0310685								XBP1	Xbp1	-1.16285	-1.36852	0.00382733														PDK4	Pdk4
COX4I1	Cox4i1	-1.06746	-1.53197	0.000248404		SLC1A5	Slc1a5	-1.23959	-1.0073	0.000872333								ATF6	Atf6	-1.17683	-0.81752	0.000521578								PPA1	Ppa1	-0.359496	-1.13217	0.0038961
NDUFA9	Ndufa9	-1.01877	-1.0586	0.000286623		COQ9	Coq9	-1.12515	-1.30621	0.000926326								DNAJB9	Dnajb9	-1.16828	-0.921368	0.00734952								AK4	Ak4	-1.42707	-1.76937	0.00561714
COX7B	Cox7b	-1.11461	-1.40802	0.000305748		SUCLG1	Suclg1	-1.01447	-1.05856	0.0009272								HSPA5	Hspa5	-1.22004	-0.976358	0.0116395								TRIB3	Trib3	-1.29054	-1.10584	0.0249371
NDUFB7	Ndufb7	-1.04995	-1.25854	0.000576261		HADH	Hadh	-0.884522	-1.0653	0.00164278																				GGA2	Gga2	-1.34417	-0.583907	0.00013683
GRPEL1	Grpel1	-0.992071	-1.28653	0.000633419		CYC1	Cyc1	-0.764734	-1.14936	0.00181974																				FAM129A	Fam129a	-1.00143	-0.467272	0.00821503
ATP5G3	Atp5g3	-0.911894	-1.32864	0.000640579		SLC19A1	Slc19a1	-1.12834	-1.21338	0.00197711																				HSPA5	Hspa5	-1.22004	-0.976358	0.0116395
COX6A1	Cox6a1	-0.84843	-1.44916	0.000657559		UQCRC1	Uqcrc1	-0.846889	-1.09301	0.00313148
MTX2	Mtx2	-0.959021	-1.18208	0.000686477		GPX4	Gpx4	-0.690239	-1.12093	0.00443397
NDUFA6	Ndufa6	-1.10484	-1.15448	0.000753263		RETN	Retn	-3.77385	-1.79942	0.00721013
SUCLG1	Suclg1	-1.01447	-1.05856	0.0009272		NDUFAB1	Ndufab1	-0.703915	-1.00702	0.00949728
NDUFV2	Ndufv2	-0.921356	-1.11747	0.000990345		COQ3	Coq3	-0.979728	-1.3515	0.010963
HSD17B10	Hsd17b10	-0.84701	-1.15468	0.00137446		PEMT	Pemt	-1.02491	-1.57186	0.0111038
NDUFA3	Ndufa3	-0.797205	-1.25061	0.00166094		ADIPOQ	Adipoq	-3.49991	-1.67917	0.0129984
CYC1	Cyc1	-0.764734	-1.14936	0.00181974		GPAM	Gpam	-1.57941	-0.793106	9.63242e-06
UQCRFS1	Uqcrfs1	-0.801337	-1.09543	0.00196064		CD36	Cd36	-2.38519	-0.658044	7.4312e-05
ATP5H	Atp5h	-0.877172	-1.19851	0.00246355		SCARB1	Scarb1	-1.14466	-0.820966	0.000368462
FXN	Fxn	-1.16269	-1.60621	0.00284264		VEGFB	Vegfb	-1.36572	-0.905276	0.000613344
ATP5G2	Atp5g2	-0.812138	-1.04138	0.00291564		TANK	Tank	-1.14753	-0.685222	0.00521039
UQCRC1	Uqcrc1	-0.846889	-1.09301	0.00313148		DNAJB9	Dnajb9	-1.16828	-0.921368	0.00734952
BDH2	Bdh2	-0.420861	-2.54272	0.00334664		LIPE	Lipe	-1.35451	-0.68773	0.0185686
UQCRC2	Uqcrc2	-0.806774	-1.05149	0.00337445		PTGER3	Ptger3	-1.15945	-0.961956	0.0385454
ATP5J	Atp5j	-0.830166	-1.09597	0.00342996
COX5A	Cox5a	-0.604472	-1.12347	0.00364943
NDUFS2	Ndufs2	-0.740944	-1.10223	0.00379298
GPX4	Gpx4	-0.690239	-1.12093	0.00443397
COX6B1	Cox6b1	-0.601319	-1.15968	0.004634
CYCS	Cycs	-0.791642	-1.07058	0.00478297
ATP5C1	Atp5c1	-0.780306	-1.0285	0.00590325
VDAC2	Vdac2	-0.526723	-1.11011	0.00657921
SURF1	Surf1	-0.861053	-1.02509	0.00657924
MRPS12	Mrps12	-0.968469	-1.19898	0.00702029
SLC25A5	Slc25a5	-0.730943	-1.06183	0.00911041
NDUFAB1	Ndufab1	-0.703915	-1.00702	0.00949728
COX10	Cox10	-0.901996	-1.04494	0.0117884
MRPL11	Mrpl11	-0.82009	-1.07828	0.0166861
MRPL34	Mrpl34	-0.73483	-1.05229	0.021338
ATP5B	Atp5b	-0.770926	-1.02753	0.0332612
NDUFB4	Ndufb4	-1.12655	-1.06339	0.0406209
SLC25A12	Slc25a12	-1.29099	-0.641199	0.000513666
PDK4	Pdk4	-1.26474	-0.438803	0.0388304
[truncated: 3 more columns]

## Sheet: Cluster 2
Supplementary Table 5: Cluster 2 - List of Genes in Expression Networks for KrasG12D and KrasG12D;EHMT2fl/fl Animals in Acceleration Model by Cluster
Allograft Rejection						Inflammatory Response						Kras Signaling Up						Il2 Stat5 Signaling						Coagulation
Human_GeneName	Mouse_GeneName	log2FC_Kras	log2FC_EHMT2KOKras	FDR		Human_GeneName	Mouse_GeneName	log2FC_Kras	log2FC_EHMT2KOKras	FDR		Human_GeneName	Mouse_GeneName	log2FC_Kras	log2FC_EHMT2KOKras	FDR		Human_GeneName	Mouse_GeneName	log2FC_Kras	log2FC_EHMT2KOKras	FDR		Human_GeneName	Mouse_GeneName	log2FC_Kras	log2FC_EHMT2KOKras	FDR
ST8SIA4	St8sia4	-0.586487	1.11597	0.000192482		SLC1A2	Slc1a2	0.407615	2.97532	7.28019e-06		TFPI	Tfpi	0.606578	2.04713	1.1407e-07		BATF3	Batf3	0.345827	1.21067	0.0379913		PROC	Proc	2.2948	4.74471	9.92345e-24
ICOSLG	Icosl	-0.324685	1.20084	0.0110387		GPC3	Gpc3	0.59013	1.58014	1.059e-05		PEG3	Peg3	0.721434	1.60135	1.43941e-06		GLIPR2	Glipr2	0.450006	1.14024	0.0450961		SERPINA1	Serpina1b	-2.22857	2.31998	7.8435e-15
CD96	Cd96	-3.28725	-0.0485524	0.000248489		CD55	Cd55	0.478828	1.4599	9.39405e-05		GFPT2	Gfpt2	0.888731	2.17859	5.07258e-06		ITIH5	Itih5	-1.15271	0.67793	0.000105032		FGA	Fga	7.07297	9.88905	4.0618e-10
CD2	Cd2	-2.40822	0.476946	0.000534772		SLC28A2	Slc28a2	-0.369872	1.37276	0.000123987		TMEM100	Tmem100	1.13967	2.45477	3.60811e-05		CD79B	Cd79b	-3.508	0.201331	0.00237897		FGG	Fgg	7.24181	9.33835	1.11821e-07
CD8B	Cd8b1	-3.59981	0.543646	0.000633944		ABCA1	Abca1	0.606319	1.49082	0.00068315		AKAP12	Akap12	0.345749	1.36472	0.000900254		HOPX	Hopx	-1.25309	0.326758	0.00576313		MST1	Mst1	-0.182329	2.13385	5.65543e-06
CXCR3	Cxcr3	-2.19988	-0.15429	0.000799151		ICOSLG	Icosl	-0.324685	1.20084	0.0110387		F13A1	F13a1	0.60496	1.925	0.00192539		CD48	Cd48	-1.01968	0.629031	0.00901967		PRSS23	Prss23	0.57971	1.37926	0.00111127
HLA-DOB	H2-Ob	-3.36158	0.41367	0.000854231		PTGIR	Ptgir	0.499189	1.42941	0.0307473		DOCK2	Dock2	-1.33405	1.0725	0.00381579		ENO3	Eno3	-1.71047	-0.0782752	0.0116645		C1R	C1ra	0.399837	1.38081	0.0014699
IL27RA	Il27ra	-1.50064	0.975853	0.00110934		MARCO	Marco	-5.91571	0.313605	8.28993e-05		GPNMB	Gpnmb	-1.00571	1.0215	0.00561714		RHOH	Rhoh	-1.60784	0.647588	0.0135852		THBD	Thbd	-0.00222202	1.22369	0.00175045
CD4	Cd4	-3.64559	0.0725324	0.00119101		CCR7	Ccr7	-3.54752	0.280978	0.000760051		SATB1	Satb1	-1.98873	1.11125	0.00701659		SELL	Sell	-3.16735	0.299787	0.0160395		USP11	Usp11	0.224801	1.25519	0.0413531
HLA-DOA	H2-Oa	-3.05791	-0.0826316	0.00129654		CCL5	Ccl5	-2.1575	0.257144	0.00184533		TLR8	Tlr8	0.204174	1.49225	0.00820228		ICOS	Icos	-2.43424	0.380856	0.0199536		SERPINA1	Serpina1b	-2.22857	2.31998	7.8435e-15
CCL5	Ccl5	-2.1575	0.257144	0.00184533		LCK	Lck	-2.11203	0.838444	0.00371709		GYPC	Gypc	0.308474	1.34529	0.015188		TLR7	Tlr7	-1.02461	0.781241	0.0251618		F8	F8	-2.8953	0.917975	0.000189854
ITK	Itk	-2.97974	0.692451	0.00311872		CD48	Cd48	-1.01968	0.629031	0.00901967		CD37	Cd37	-2.25534	0.207381	0.00724976		IL2RA	Il2ra	-1.2301	0.665482	0.0261099
LCK	Lck	-2.11203	0.838444	0.00371709		SELL	Sell	-3.16735	0.299787	0.0160395		IKZF1	Ikzf1	-1.63372	0.762029	0.0152066		IL2RB	Il2rb	-2.00084	0.174263	0.0283061
CD28	Cd28	-2.18186	0.857296	0.0048431		IL7R	Il7r	-1.84163	0.267977	0.0203249		MAP4K1	Map4k1	-1.35453	0.613274	0.0175929		IRF4	Irf4	-1.31247	0.482432	0.0333133
ZAP70	Zap70	-2.23467	0.962536	0.00514781		IL2RB	Il2rb	-2.00084	0.174262	0.0283061		IL7R	Il7r	-1.84163	0.267977	0.0203249		IRF8	Irf8	-1.23494	0.505385	0.040706
IL16	Il16	-1.61736	0.670239	0.00717914		GPR183	Gpr183	-1.21675	0.700114	0.0413201		IRF8	Irf8	-1.23494	0.505385	0.040706		TRAF1	Traf1	-1.22319	0.444993	0.0484983
CD8A	Cd8a	-2.72102	0.409893	0.00893939								TRAF1	Traf1	-1.22319	0.444993	0.0484983
CD3G	Cd3g	-1.98096	0.568889	0.00894174
CD79A	Cd79a	-3.78239	0.0899652	0.0105449
STAT4	Stat4	-1.37015	0.595821	0.0107512
HLA-DMB	H2-DMb2	-1.63739	0.577536	0.0114067
CD3E	Cd3e	-1.74882	0.889867	0.0131104
CD3D	Cd3d	-2.29786	0.309973	0.0144065
ITGAL	Itgal	-1.94242	0.260325	0.0150986
MAP4K1	Map4k1	-1.35453	0.613274	0.0175929
PRKCB	Prkcb	-1.73875	0.273409	0.0234692
IL2RA	Il2ra	-1.2301	0.665482	0.0261099
IL2RB	Il2rb	-2.00084	0.174263	0.0283061
LY75	Ly75	-1.02738	0.541739	0.0284608
IRF4	Irf4	-1.31247	0.482432	0.0333133
WAS	Was	-1.02941	0.609725	0.0370359
PTPRC	Ptprc	-1.20602	0.76213	0.0399091
IRF8	Irf8	-1.23494	0.505385	0.040706

## Sheet: Cluster 3
Supplementary Table 5: Cluster 3 - List of Genes in Expression Networks for KrasG12D and KrasG12D;EHMT2fl/fl Animals in Acceleration Model by Cluster
Tnfa Signaling Via Nfkb						Epithelial Mesenchymal Transition						Kras Signaling Up						Estrogen Response Early						Estrogen Response Late						Cholesterol Homeostasis						Il2 Stat5 Signaling						Inflammatory Response						Androgen Response
Human_GeneName	Mouse_GeneName	log2FC_Kras	log2FC_EHMT2KOKras	FDR		Human_GeneName	Mouse_GeneName	log2FC_Kras	log2FC_EHMT2KOKras	FDR		Human_GeneName	Mouse_GeneName	log2FC_Kras	log2FC_EHMT2KOKras	FDR		Human_GeneName	Mouse_GeneName	log2FC_Kras	log2FC_EHMT2KOKras	FDR		Human_GeneName	Mouse_GeneName	log2FC_Kras	log2FC_EHMT2KOKras	FDR		Human_GeneName	Mouse_GeneName	log2FC_Kras	log2FC_EHMT2KOKras	FDR		Human_GeneName	Mouse_GeneName	log2FC_Kras	log2FC_EHMT2KOKras	FDR		Human_GeneName	Mouse_GeneName	log2FC_Kras	log2FC_EHMT2KOKras	FDR		Human_GeneName Mouse_GeneName log2FC_Kras log2FC_EHMT2KOKras FDR	Mouse_GeneName
CXCL6	Cxcl5	5.30521	2.36319	1.24772e-18		TIMP1	Timp1	3.64331	1.99654	7.68639e-27		ALDH1A3	Aldh1a3	5.29235	1.65639	1.96131e-18		FHL2	Fhl2	3.70514	2.79334	3.63882e-12		LAMC2	Lamc2	4.02995	2.03267	9.28299e-12		PLSCR1	Plscr1	3.50142	2.00655	2.06634e-09		ETV4	Etv4	4.5186	2.44934	1.63137e-12		TIMP1	Timp1	3.64331	1.99654	7.68639e-27		ALDH1A3	Aldh1a3
PMEPA1	Pmepa1	3.33863	2.00612	2.50667e-13		CXCL6	Cxcl5	5.30521	2.36319	1.24772e-18		EPHB2	Ephb2	3.28004	2.42947	7.8435e-15		FOS	Fos	3.3309	1.76755	6.20013e-10		FOS	Fos	3.3309	1.76755	6.20013e-10		PLAUR	Plaur	2.72018	1.54872	3.32379e-08		PHLDA1	Phlda1	3.29096	1.69059	4.34756e-12		CXCL6	Cxcl5	5.30521	2.36319	1.24772e-18		PMEPA1	Pmepa1
PHLDA1	Phlda1	3.29096	1.69059	4.34756e-12		ITGA2	Itga2	4.26631	2.19484	1.00553e-13		ITGA2	Itga2	4.26631	2.19484	1.00553e-13		AREG	Areg	5.32115	1.43715	8.9081e-09		CXCL14	Cxcl14	2.73128	1.00709	2.26876e-09		GLDC	Gldc	3.5409	1.87806	0.000249795		EMP1	Emp1	2.92553	1.60852	3.74677e-11		F3	F3	3.691	2.32918	4.56922e-11		ITGAV	Itgav
F3	F3	3.691	2.32918	4.56922e-11		PMEPA1	Pmepa1	3.33863	2.00612	2.50667e-13		ETV4	Etv4	4.5186	2.44934	1.63137e-12		KLF4	Klf4	1.92542	1.53145	2.16486e-07		AREG	Areg	5.32115	1.43715	8.9081e-09		HMGCS1	Hmgcs1	1.86919	0.787018	1.45653e-07		NT5E	Nt5e	2.99659	1.54859	1.2126e-09		LIF	Lif	3.08616	1.81968	2.78021e-08		ADAMTS1	Adamts1
FOS	Fos	3.3309	1.76755	6.20013e-10		LOX	Lox	3.24908	2.66798	4.76579e-13		EMP1	Emp1	2.92553	1.60852	3.74677e-11		HR	Hr	2.9399	2.31522	2.36959e-07		LTF	Ltf	4.93391	1.70601	1.30215e-07		CYP51A1	Cyp51	1.86652	0.594064	2.78611e-07		PLSCR1	Plscr1	3.50142	2.00655	2.06634e-09		PLAUR	Plaur	2.72018	1.54872	3.32379e-08		KRT19	Krt19
F2RL1	F2rl1	2.93491	1.13189	6.4754e-09		LAMC2	Lamc2	4.02995	2.03267	9.28299e-12		ANXA10	Anxa10	4.41134	2.24135	3.74677e-11		TFF1	Tff1	3.66003	1.65667	1.60413e-06		KLF4	Klf4	1.92542	1.53145	2.16486e-07		MAL2	Mal2	2.62016	0.912162	7.21592e-07		ST3GAL4	St3gal4	2.44562	1.76323	3.04709e-09		IL1B	Il1b	2.96671	1.16318	4.80076e-08		ABCC4	Abcc4
AREG	Areg	5.32115	1.43715	8.9081e-09		THBS2	Thbs2	2.88272	1.97812	5.29303e-11		SOX9	Sox9	2.41989	1.53928	3.45653e-09		CD44	Cd44	2.53537	1.54021	3.49321e-06		HR	Hr	2.9399	2.31522	2.36959e-07		TNFRSF12A	Tnfrsf12a	2.33199	0.935707	2.03963e-05		LIF	Lif	3.08616	1.81968	2.78021e-08		CX3CL1	Cx3cl1	2.84281	1.55873	2.35381e-07		DHCR24	Dhcr24
LIF	Lif	3.08616	1.81968	2.78021e-08		TNFRSF11B	Tnfrsf11b	4.20755	2.91926	1.37595e-10		F2RL1	F2rl1	2.93491	1.13189	6.4754e-09		KRT19	Krt19	3.32983	1.52731	2.99284e-05		CA2	Car2	3.87833	2.1478	3.03434e-07		CXCL16	Cxcl16	1.76394	0.916027	5.98996e-05		ITGAV	Itgav	2.11681	1.53386	2.02699e-07		IL1A	Il1a	3.4288	1.33066	4.21867e-07		HMGCS1	Hmgcs1
PLAUR	Plaur	2.72018	1.54872	3.32379e-08		NT5E	Nt5e	2.99659	1.54859	1.2126e-09		KCNN4	Kcnn4	2.59585	1.52188	1.19597e-08		MYOF	Myof	2.20122	1.63402	3.59242e-05		AGR2	Agr2	2.52339	1.90965	7.02714e-07		JAG1	Jag1	1.54923	0.784049	0.00015246		CA2	Car2	3.87833	2.1478	3.03434e-07		CD14	Cd14	2.693	1.58281	1.45989e-06		SLC26A2	Slc26a2
IL1B	Il1b	2.96671	1.16318	4.80076e-08		AREG	Areg	5.32115	1.43715	8.9081e-09		LIF	Lif	3.08616	1.81968	2.78021e-08		INHBB	Inhbb	1.83694	1.08227	0.000177683		TFF1	Tff1	3.66003	1.65667	1.60413e-06		HMGCR	Hmgcr	1.74915	0.980565	0.000164719		SPP1	Spp1	2.99031	2.48127	6.80755e-07		HBEGF	Hbegf	2.91995	1.1917	2.09604e-06		HMGCR	Hmgcr
IER3	Ier3	2.43856	1.21781	9.2234e-08		COL16A1	Col16a1	2.26994	1.68614	1.46445e-08		PLAUR	Plaur	2.72018	1.54872	3.32379e-08		TPBG	Tpbg	2.42507	1.42587	0.000309977		CD44	Cd44	2.53537	1.54021	3.49321e-06		STARD4	Stard4	1.532	0.819756	0.000559305		CD44	Cd44	2.53537	1.54021	3.49321e-06		INHBA	Inhba	3.28604	1.90803	2.57159e-05		GSR	Gsr
KLF4	Klf4	1.92542	1.53145	2.16486e-07		LAMA1	Lama1	4.08448	2.90417	2.03366e-08		IL1B	Il1b	2.96671	1.16318	4.80076e-08		P2RY2	P2ry2	2.31511	1.26745	0.00108933		KRT19	Krt19	3.32983	1.52731	2.99284e-05		CD9	Cd9	1.37285	0.873579	0.00107402		CASP3	Casp3	1.72774	1.00045	3.73556e-05		APLNR	Aplnr	1.48176	1.05217	8.18637e-05		ACSL3	Acsl3
IL1A	Il1a	3.4288	1.33066	4.21867e-07		PLAUR	Plaur	2.72018	1.54872	3.32379e-08		KLF4	Klf4	1.92542	1.53145	2.16486e-07		SLC1A1	Slc1a1	2.1117	1.13128	0.0078171		MYOF	Myof	2.20122	1.63402	3.59242e-05		LDLR	Ldlr	1.51436	0.54099	0.00126568		TNFRSF21	Tnfrsf21	1.81245	1.27007	0.000143281		TPBG	Tpbg	2.42507	1.42587	0.000309977		TMPRSS2	Tmprss2
PTGS2	Ptgs2	3.60655	1.83401	1.01998e-06		SDC1	Sdc1	2.90316	1.41039	3.35449e-08		CA2	Car2	3.87833	2.1478	3.03434e-07		SULT2B1	Sult2b1	2.00175	1.22753	0.0311656		DLG5	Dlg5	1.69811	1.25363	7.62095e-05		ALCAM	Alcam	1.39532	0.832693	0.00238259		ECM1	Ecm1	2.37959	1.76688	0.00023235		BDKRB1	Bdkrb1	2.68345	1.3512	0.000451595		PDLIM5	Pdlim5
FOSL2	Fosl2	1.9083	1.4443	1.15657e-06		LAMA3	Lama3	2.97745	1.12339	4.60651e-08		SPP1	Spp1	2.99031	2.48127	6.80755e-07		SFN	Sfn	2.39435	0.604149	1.0855e-09		TPBG	Tpbg	2.42507	1.42587	0.000309977		ERRFI1	Errfi1	1.10504	0.495918	0.00375232		NCS1	Ncs1	2.2055	1.59375	0.00036185		IL18R1	Il18r1	2.0023	1.09732	0.000766099		KRT8	Krt8
HBEGF	Hbegf	2.91995	1.1917	2.09604e-06		ITGAV	Itgav	2.11681	1.53386	2.02699e-07		PTGS2	Ptgs2	3.60655	1.83401	1.01998e-06		SLC37A1	Slc37a1	2.06313	0.82946	2.14028e-08		GJB3	Gjb3	3.10218	1.48051	0.000444034		IDI1	Idi1	1.65046	0.680117	0.00483382		IL18R1	Il18r1	2.0023	1.09732	0.000766099		IL4R	Il4ra	1.6933	1.08761	0.0010886		IDI1	Idi1
DUSP4	Dusp4	2.35909	1.18705	3.32428e-06		EFEMP2	Efemp2	1.80199	1.33837	5.02743e-07		HBEGF	Hbegf	2.91995	1.1917	2.09604e-06		ELF3	Elf3	2.76754	0.897797	3.41738e-08		ACOX2	Acox2	3.10706	1.96186	0.00068377		ACAT2	Acat2	1.23121	0.353539	0.00956335		IL4R	Il4ra	1.6933	1.08761	0.0010886		P2RY2	P2ry2	2.31511	1.26745	0.00108933		CDK6	Cdk6
CD44	Cd44	2.53537	1.54021	3.49321e-06		COL11A1	Col11a1	3.84607	2.23945	5.71773e-07		PIGR	Pigr	3.21632	1.97258	1.35386e-05		ENDOD1	Endod1	1.86874	0.750786	4.21455e-07		SERPINA3	Serpina3n	1.87711	1.25539	0.00212744		PMVK	Pmvk	1.28453	0.562898	0.0135442		MAP6	Map6	1.50616	1.09921	0.0083689		CCL17	Ccl17	3.06671	1.33161	0.00326521		CCND1	Ccnd1
JUNB	Junb	1.70881	1.04127	8.38318e-06		SPP1	Spp1	2.99031	2.48127	6.80755e-07		INHBA	Inhba	3.28604	1.90803	2.57159e-05		SLC26A2	Slc26a2	2.09313	0.695568	4.59385e-06		MDK	Mdk	1.67678	1.20559	0.00482133		PPARG	Pparg	1.69141	0.376695	0.0143552		CDCP1	Cdcp1	2.05458	0.908737	1.31805e-06		CSF3R	Csf3r	1.55561	1.04364	0.0110687		ABHD2	Abhd2
TGIF1	Tgif1	1.82351	1.00557	8.81016e-06		FBN2	Fbn2	3.00506	2.3122	8.22534e-07		WNT7A	Wnt7a	4.44445	3.13801	0.000831697		TJP3	Tjp3	1.97421	0.608816	1.5316e-05		TRIM29	Trim29	3.31032	1.03431	0.00644774		NSDHL	Nsdhl	1.07283	0.127403	0.0166364		GSTO1	Gsto1	2.58765	0.314349	2.68116e-06		FZD5	Fzd5	1.92441	0.995907	1.33052e-05		ACTN1	Actn1
PTX3	Ptx3	3.77452	2.64616	2.02514e-05		BASP1	Basp1	2.12341	1.53767	9.97753e-07		SLPI	Slpi	1.80193	1.14586	0.00109433		TSKU	Tsku	1.60519	0.524859	2.28729e-05		S100A9	S100a9	2.43624	1.17176	0.013636		CLU	Clu	1.59045	0.238535	0.0244313		NFKBIZ	Nfkbiz	1.76569	0.659708	5.04909e-06		IL18RAP	Il18rap	2.59124	0.913636	0.000399319
GADD45A	Gadd45a	2.71668	1.60446	2.35484e-05		CD44	Cd44	2.53537	1.54021	3.49321e-06		BTC	Btc	2.67691	1.50667	0.00116224		BHLHE40	Bhlhe40	1.49097	0.834583	0.000167575		SULT2B1	Sult2b1	2.00175	1.22753	0.0311656								CKAP4	Ckap4	1.40586	0.721109	7.03688e-05		IFNGR2	Ifngr2	1.18544	0.601781	0.000656567
INHBA	Inhba	3.28604	1.90803	2.57159e-05		CTHRC1	Cthrc1	3.4404	2.68543	6.31381e-06		SERPINA3	Serpina3n	1.87711	1.25539	0.00212744		HES1	Hes1	1.7794	0.91653	0.000188813		SFN	Sfn	2.39435	0.604149	1.0855e-09								CAPG	Capg	1.6114	0.891834	0.000129789		LDLR	Ldlr	1.51436	0.54099	0.00126568
CLCF1	Clcf1	2.08301	1.64899	2.81653e-05		CDH6	Cdh6	3.37086	2.41852	1.32943e-05		NGF	Ngf	2.1657	1.5826	0.00479731		LAD1	Lad1	1.74158	0.487232	0.000217537		SLC26A2	Slc26a2	2.09313	0.695568	4.59385e-06								BHLHE40	Bhlhe40	1.49097	0.834583	0.000167575		ATP2B1	Atp2b1	1.42436	0.958971	0.00195035
NFE2L2	Nfe2l2	1.64683	1.03287	3.11615e-05		PTX3	Ptx3	3.77452	2.64616	2.02514e-05		MYCN	Mycn	1.95957	1.01249	0.0078026		MLPH	Mlph	2.13286	0.787585	0.000290976		TJP3	Tjp3	1.97421	0.608816	1.5316e-05								RHOB	Rhob	1.33007	0.911936	0.000580948		SPHK1	Sphk1	1.83395	0.756783	0.00410258
ZC3H12A	Zc3h12a	1.70112	1.04562	0.000152807		GADD45A	Gadd45a	2.71668	1.60446	2.35484e-05		MALL	Mall	2.75559	0.909769	2.03943e-06		CLDN7	Cldn7	1.50609	0.324535	0.00147978		ST14	St14	1.35922	0.198633	0.000791537								ALCAM	Alcam	1.39532	0.832693	0.00238259		MET	Met	1.3762	0.893539	0.00416231
TNF	Tnf	2.2132	1.31676	0.000784764		INHBA	Inhba	3.28604	1.90803	2.57159e-05		TSPAN1	Tspan1	2.24221	0.769005	7.18172e-06		FLNB	Flnb	1.56973	0.439797	0.00218307		CD9	Cd9	1.37285	0.873579	0.00107402								ANXA4	Anxa4	1.69961	0.925067	0.00257193		GCH1	Gch1	1.08056	-0.189588	0.0104061
TNFAIP2	Tnfaip2	1.64778	1.11193	0.00310086		SLC6A8	Slc6a8	1.99826	1.25631	0.000121742		PLEK2	Plek2	2.0947	0.348976	1.09161e-05		SYT12	Syt12	1.92038	0.795242	0.00266111		FLNB	Flnb	1.56973	0.439797	0.00218307								SPRED2	Spred2	1.15975	0.501242	0.00433384		AHR	Ahr	1.16803	0.78838	0.010693
TNC	Tnc	2.39284	1.11637	0.0061088		COL12A1	Col12a1	2.67055	1.66547	0.000188498		MPZL2	Mpzl2	1.96029	0.86574	8.89404e-05		SCNN1A	Scnn1a	1.43824	0.087596	0.00386001		CDH1	Cdh1	1.69178	0.600083	0.00231597								HK2	Hk2	1.12161	0.0770802	0.00911041		CLEC5A	Clec5a	1.48616	0.984879	0.0274664
FOSL1	Fosl1	2.03078	1.01008	0.00913411		ECM1	Ecm1	2.37959	1.76688	0.00023235		ARG1	Arg1	1.76995	-0.127246	0.000175898		KRT8	Krt8	1.90234	0.469078	0.00390716		SCNN1A	Scnn1a	1.43824	0.087596	0.00386001								PLEC	Plec	1.27156	0.864607	0.0098205
JAG1	Jag1	1.54923	0.784049	0.00015246		CADM1	Cadm1	1.75793	1.10352	0.00104915		IGFBP3	Igfbp3	1.98975	0.757471	0.00077922		NRIP1	Nrip1	1.31195	0.886428	0.00642117		NRIP1	Nrip1	1.31195	0.886428	0.00642117								AHR	Ahr	1.16803	0.78838	0.010693
BHLHE40	Bhlhe40	1.49097	0.834583	0.000167575		GPX7	Gpx7	1.77216	1.31732	0.00271072		DUSP6	Dusp6	1.36691	0.743839	0.0014238		CCND1	Ccnd1	1.20612	0.688587	0.00825189		CCND1	Ccnd1	1.20612	0.688587	0.00825189								GALM	Galm	1.18366	0.628292	0.0229624
HES1	Hes1	1.7794	0.91653	0.000188813		TNC	Tnc	2.39284	1.11637	0.0061088		GALNT3	Galnt3	1.20447	-0.00939391	0.00144461		PAPSS2	Papss2	1.04829	0.169759	0.0123222		PAPSS2	Papss2	1.04829	0.169759	0.0123222								MAFF	Maff	1.11491	0.451979	0.025051
RHOB	Rhob	1.33007	0.911936	0.000580948		TNFRSF12A	Tnfrsf12a	2.33199	0.935707	2.03963e-05		PTPRR	Ptprr	2.06817	-0.242946	0.00184094		KRT18	Krt18	1.03298	-0.307248	0.0146711		RET	Ret	1.77164	0.597225	0.0150155								SPRY4	Spry4	1.29098	0.589026	0.0420969
IFNGR2	Ifngr2	1.18544	0.601781	0.000656567		THBS1	Thbs1	2.14305	0.861802	0.000100921		HSD11B1	Hsd11b1	1.30055	0.394919	0.00189588		RET	Ret	1.77164	0.597225	0.0150155		ABHD2	Abhd2	1.00994	0.637668	0.0314825
LDLR	Ldlr	1.51436	0.54099	0.00126568		CAPG	Capg	1.6114	0.891834	0.000129789		CIDEA	Cidea	2.90597	0.995136	0.00374262		ABHD2	Abhd2	1.00994	0.637668	0.0314825		LSR	Lsr	1.03271	-0.0529393	0.0342678
PDLIM5	Pdlim5	1.11808	0.349196	0.00172971		ITGB5	Itgb5	1.34222	0.957986	0.000179605		AMMECR1	Ammecr1	1.41272	0.969056	0.00482404		SYNGR1	Syngr1	1.26267	0.414548	0.038341		FOXC1	Foxc1	1.38043	0.66898	0.0463021
ATP2B1	Atp2b1	1.42436	0.958971	0.00195035		BDNF	Bdnf	2.47576	0.918681	0.000272688		ANO1	Ano1	1.37099	0.373339	0.00765938		FOXC1	Foxc1	1.38043	0.66898	0.0463021
SDC4	Sdc4	1.097	0.284344	0.0040536		RHOB	Rhob	1.33007	0.911936	0.000580948		SPRY2	Spry2	1.13286	0.542949	0.00982925
SPHK1	Sphk1	1.83395	0.756783	0.00410258		IGFBP3	Igfbp3	1.98975	0.757471	0.00077922		GNG11	Gng11	1.26443	0.808307	0.0310904
CCND1	Ccnd1	1.20612	0.688587	0.00825189		MGP	Mgp	1.37142	0.549376	0.00176564		ETV1	Etv1	1.46913	0.701532	0.0368697
GCH1	Gch1	1.08056	-0.189588	0.0104061		SDC4	Sdc4	1.097	0.284344	0.0040536
PHLDA2	Phlda2	1.37687	-0.0625597	0.0108252		SERPINE2	Serpine2	1.36756	0.106126	0.0108769
TRIP10	Trip10	1.03693	0.715928	0.0119266		THY1	Thy1	1.28767	0.823094	0.014478
EFNA1	Efna1	1.48416	0.872236	0.0209155		TAGLN	Tagln	1.16586	0.725349	0.0262032
FOSB	Fosb	1.97938	0.751121	0.0217767
MAFF	Maff	1.11491	0.451979	0.025051
BCL3	Bcl3	1.34404	0.890786	0.0416734
[truncated: 78 more columns]

## Sheet: Cluster 4
Supplementary Table 5: Cluster 4 - List of Genes in Expression Networks for KrasG12D and KrasG12D;EHMT2fl/fl Animals in Acceleration Model by Cluster
Epithelial Mesenchymal Transition						Coagulation						UV Response Down						Myogenesis						Complement						Kras Signaling Up						Inflammatory Response						Apoptosis						Hypoxia
Human_GeneName	Mouse_GeneName	log2FC_Kras	log2FC_EHMT2KOKras	FDR		Human_GeneName	Mouse_GeneName	log2FC_Kras	log2FC_EHMT2KOKras	FDR		Human_GeneName	Mouse_GeneName	log2FC_Kras	log2FC_EHMT2KOKras	FDR		Human_GeneName	Mouse_GeneName	log2FC_Kras	log2FC_EHMT2KOKras	FDR		Human_GeneName	Mouse_GeneName	log2FC_Kras	log2FC_EHMT2KOKras	FDR		Human_GeneName	Mouse_GeneName	log2FC_Kras	log2FC_EHMT2KOKras	FDR		Human_GeneName	Mouse_GeneName	log2FC_Kras	log2FC_EHMT2KOKras	FDR		Human_GeneName	Mouse_GeneName	log2FC_Kras	log2FC_EHMT2KOKras	FDR		Human_GeneName	Mouse_GeneName
SFRP1	Sfrp1	3.70088	3.31353	1.62593e-15		CFI	Cfi	3.84029	3.94502	7.91638e-20		EFEMP1	Efemp1	1.69655	2.10229	1.79152e-08		COL1A1	Col1a1	3.0215	2.56107	6.67661e-07		MMP14	Mmp14	1.95543	1.82021	1.91232e-06		BMP2	Bmp2	2.36261	2.73297	4.71289e-06		MMP14	Mmp14	1.95543	1.82021	1.91232e-06		MMP2	Mmp2	2.13149	2.46874	3.9647e-11		JUN	Jun
COL8A2	Col8a2	4.3973	3.94963	6.86959e-13		CTSK	Ctsk	2.86202	3.16016	4.71121e-12		KCNMA1	Kcnma1	3.28984	3.36035	2.15061e-08		ADAM12	Adam12	2.46099	2.32305	1.31347e-06		TFPI2	Tfpi2	3.61884	3.2466	9.4595e-06		DCBLD2	Dcbld2	1.67168	1.97302	8.92644e-06		DCBLD2	Dcbld2	1.67168	1.97302	8.92644e-06		TIMP3	Timp3	1.90014	1.55358	8.00577e-07		COL5A1	Col5a1
SLIT2	Slit2	2.80817	2.59524	1.04787e-12		MMP2	Mmp2	2.13149	2.46874	3.9647e-11		COL5A2	Col5a2	2.19696	2.08758	1.71461e-07		FGF2	Fgf2	1.21466	1.85582	9.08147e-06		CFH	Cfh	1.30669	1.87316	1.91486e-05		FGF9	Fgf9	3.07501	2.82217	1.60207e-05		GABBR1	Gabbr1	1.89197	1.71797	2.23313e-05		JUN	Jun	1.67053	1.36781	1.30343e-06		CA12	Car12
FSTL1	Fstl1	2.56475	2.71647	2.47649e-12		BMP1	Bmp1	1.83818	1.77742	3.257e-08		FZD2	Fzd2	2.43753	2.50381	2.04175e-07		WWTR1	Wwtr1	1.47768	1.36922	2.89695e-05		CTSH	Ctsh	1.32008	1.44861	2.90644e-05		CFH	Cfh	1.30669	1.87316	1.91486e-05		KLF6	Klf6	1.30408	1.07389	0.000180535		RNASEL	Rnasel	1.93523	1.69402	3.60734e-06		ALDOC	Aldoc
MMP2	Mmp2	2.13149	2.46874	3.9647e-11		A2M	A2m	3.5224	3.31556	5.64719e-07		COL1A1	Col1a1	3.0215	2.56107	6.67661e-07		IGFBP7	Igfbp7	1.55414	1.30292	4.85156e-05		LIPA	Lipa	1.04479	1.27573	0.000533958		PRRX1	Prrx1	1.52154	1.74446	5.16757e-05		ITGA5	Itga5	1.3775	1.10917	0.000279248		BMP2	Bmp2	2.36261	2.73297	4.71289e-06		BGN	Bgn
MFAP5	Mfap5	2.47226	2.44485	2.67187e-10		TIMP3	Timp3	1.90014	1.55358	8.00577e-07		COL1A2	Col1a2	2.49726	2.28749	8.87712e-06		SPARC	Sparc	1.70549	1.41828	0.000448437		PLAT	Plat	1.3757	1.39127	0.000579117		IL1RL2	Il1rl2	1.7976	2.29496	0.000104873		STAB1	Stab1	1.16988	1.85966	0.000289846		LUM	Lum	1.6402	2.32253	6.90156e-06		KLF6	Klf6
PLOD2	Plod2	2.81196	2.65117	1.99099e-09		MMP14	Mmp14	1.95543	1.82021	1.91232e-06		NFIB	Nfib	1.21119	1.26135	7.54263e-05		COL3A1	Col3a1	2.24017	2.20385	0.000516299		FN1	Fn1	2.09333	2.4518	0.000601119		ITGBL1	Itgbl1	1.43066	2.02187	0.000261615		SLC4A4	Slc4a4	2.82884	2.75366	0.00043218		BGN	Bgn	1.94905	1.81958	0.000135195		SLC6A6	Slc6a6
SFRP4	Sfrp4	2.45765	3.23806	1.15834e-08		TFPI2	Tfpi2	3.61884	3.2466	9.4595e-06		GJA1	Gja1	0.983442	1.59091	0.00015057		PRNP	Prnp	1.19455	1.46325	0.00131789		TMPRSS6	Tmprss6	1.62926	2.73837	0.000990024		IL33	Il33	1.71151	2.04369	0.000358478		C3AR1	C3ar1	1.46282	1.80437	0.00050484		IFNGR1	Ifngr1	1.27694	1.19712	0.000431479		SRPX	Srpx
FBLN2	Fbln2	1.83744	2.43485	1.19597e-08		FBN1	Fbn1	1.7848	2.53398	1.32943e-05		GRK5	Grk5	1.14624	1.5253	0.000315279		GPX3	Gpx3	1.15957	1.24668	0.0013947		SERPING1	Serping1	1.00425	1.65965	0.00133163		C3AR1	C3ar1	1.46282	1.80437	0.00050484		PDPN	Pdpn	1.36029	1.78641	0.000662734		PLAT	Plat	1.3757	1.39127	0.000579117		EXT1	Ext1
BMP1	Bmp1	1.83818	1.77742	3.257e-08		CFH	Cfh	1.30669	1.87316	1.91486e-05		COL3A1	Col3a1	2.24017	2.20386	0.000516299		SSPN	Sspn	0.97656	1.57845	0.00189825		F10	F10	1.9886	1.67601	0.0018799		PLAT	Plat	1.3757	1.39127	0.000579117		IL1R1	Il1r1	1.24894	1.36098	0.00119101		GPX3	Gpx3	1.15957	1.24668	0.0013947		SERPINE1	Serpine1
DPYSL3	Dpysl3	2.11831	2.15809	5.62932e-08		CTSH	Ctsh	1.32008	1.44861	2.90644e-05		CDON	Cdon	0.993126	1.84977	0.000549668		SOD3	Sod3	1.3346	1.5544	0.00236739		SERPINE1	Serpine1	2.11027	1.86431	0.00235475		GPRC5B	Gprc5b	1.15067	1.38454	0.000778158		SERPINE1	Serpine1	2.11027	1.86431	0.00235475		HGF	Hgf	1.80961	2.36521	0.0026954		CCNG2	Ccng2
LOXL1	Loxl1	1.95895	2.08472	6.69797e-08		PROS1	Pros1	1.07341	1.67024	6.48363e-05		PMP22	Pmp22	0.982379	1.68829	0.000556473		SVIL	Svil	0.986378	1.04729	0.00557853		LRP1	Lrp1	1.49212	1.90119	0.00272425		CROT	Crot	1.38828	1.14564	0.00124375		ITGB8	Itgb8	1.57421	1.91564	0.00357832		BCL2L11	Bcl2l11	1.21492	1.06732	0.0030163		AMPD3	Ampd3
COL5A2	Col5a2	2.19696	2.08758	1.71461e-07		MMP3	Mmp3	2.08307	1.80078	7.29018e-05		RND3	Rnd3	1.4195	1.24513	0.000966123		COL15A1	Col15a1	1.18731	1.06216	0.00558856		ZFPM2	Zfpm2	1.62158	2.31248	0.00389161		GABRA3	Gabra3	1.16712	1.90974	0.00152675		LPAR1	Lpar1	0.952067	1.2819	0.00590566		TIMP2	Timp2	0.671228	1.37331	0.00614435		GLRX	Glrx
COL1A1	Col1a1	3.0215	2.56107	6.67661e-07		SPARC	Sparc	1.70549	1.41828	0.000448437		RBPMS	Rbpms	1.32053	1.06168	0.0011837		FHL1	Fhl1	1.00879	1.71521	0.00631687		LGMN	Lgmn	1.07801	1.30874	0.00551444		CLEC4A	Clec4a2	1.70058	2.09651	0.00154569		OSMR	Osmr	1.24481	1.12197	0.010049		CASP4	Casp4	1.16699	1.66892	0.0146995		ATP7A	Atp7a
TIMP3	Timp3	1.90014	1.55358	8.00577e-07		PLAT	Plat	1.3757	1.39127	0.000579117		SERPINE1	Serpine1	2.11027	1.86431	0.00235475		AEBP1	Aebp1	1.0522	1.74796	0.00723882		TIMP2	Timp2	0.671228	1.37331	0.00614435		RELN	Reln	1.37998	2.10731	0.00458929		PTAFR	Ptafr	0.795083	1.52167	0.0148509		LGALS3	Lgals3	1.20114	1.35266	0.0164076		CP	Cp
WNT5A	Wnt5a	2.54337	2.17829	8.68275e-07		FN1	Fn1	2.09333	2.4518	0.000601119		TGFBR2	Tgfbr2	1.09955	1.50598	0.00536256		COL6A3	Col6a3	0.954253	1.19389	0.0103091		CP	Cp	0.882219	1.23337	0.0129569		SEMA3B	Sema3b	1.28209	1.0851	0.00486888		PIK3R5	Pik3r5	1.12548	1.14677	0.0188104		SMAD7	Smad7	1.05338	1.10888	0.0172744		MAP3K1	Map3k1
SLIT3	Slit3	1.85642	2.72588	9.0527e-07		TMPRSS6	Tmprss6	1.62926	2.73837	0.000990024		LPAR1	Lpar1	0.952067	1.2819	0.00590566		COL6A2	Col6a2	1.0311	1.15702	0.0175559		CTSO	Ctso	0.671425	1.06127	0.0136438		GLRX	Glrx	1.39216	1.2928	0.00678981		PTPRE	Ptpre	1.14073	1.32833	0.0251652		CDC25B	Cdc25b	0.571577	1.1446	0.0419414		PFKP	Pfkp
VCAN	Vcan	2.33578	2.37495	1.22113e-06		SERPING1	Serping1	1.00425	1.65965	0.00133163		SIPA1L1	Sipa1l1	1.17268	1.10694	0.00897897		MRAS	Mras	0.533718	1.15742	0.0255041		CASP4	Casp4	1.16699	1.66892	0.0146995		PTBP2	Ptbp2	1.19778	1.37363	0.00871171		ADORA2B	Adora2b	1.88176	1.84655	0.0323964		PEA15	Pea15a	1.10783	0.866227	0.00169373		KLF7	Klf7
JUN	Jun	1.67053	1.36781	1.30343e-06		F10	F10	1.9886	1.67601	0.0018799		SMAD7	Smad7	1.05338	1.10888	0.0172744		SPEG	Speg	0.904699	1.46986	0.0295357		LGALS3	Lgals3	1.20114	1.35266	0.0164076		MAP3K1	Map3k1	0.543819	1.1038	0.0158317		RTP4	Rtp4	1.40151	1.11573	0.0339347		NEDD9	Nedd9	1.02084	0.944594	0.0271348		ADORA2B	Adora2b
ADAM12	Adam12	2.46099	2.32305	1.31347e-06		SERPINE1	Serpine1	2.11027	1.86431	0.00235475		VAV2	Vav2	0.603006	1.00787	0.0182093		MYLK	Mylk	0.522921	1.01706	0.036393		FCER1G	Fcer1g	1.09608	1.10643	0.017158		FCER1G	Fcer1g	1.09608	1.10643	0.017158		EDN1	Edn1	1.61692	1.32149	0.0462549								B4GALNT2	B4galnt2
MMP14	Mmp14	1.95543	1.82021	1.91232e-06		LRP1	Lrp1	1.49212	1.90119	0.00272425		DAB2	Dab2	0.901488	1.43283	0.0201053		TNNT2	Tnnt2	2.10002	2.4876	0.0488561		PIK3R5	Pik3r5	1.12548	1.14677	0.0188104		FLT4	Flt4	0.876278	1.07007	0.0331322														PPP1R3C	Ppp1r3c
COL5A1	Col5a1	2.37177	2.01001	1.96298e-06		LGMN	Lgmn	1.07801	1.30874	0.00551444		ADORA2B	Adora2b	1.88176	1.84655	0.0323964		PPP1R3C	Ppp1r3c	0.796685	1.5356	0.0498554		C1QA	C1qa	0.744948	1.17002	0.03683		TPH1	Tph1	2.35846	2.58208	0.0414609
LOXL2	Loxl2	1.93065	1.869	5.10865e-06		CTSO	Ctso	0.671425	1.06127	0.0136438		LTBP1	Ltbp1	0.749345	1.07113	0.0431403														TNNT2	Tnnt2	2.10002	2.4876	0.0488561
IGFBP4	Igfbp4	2.07636	2.20022	6.73651e-06		GDA	Gda	0.671925	1.01281	0.020849		KALRN	Kalrn	1.04728	0.963849	0.0251652
LUM	Lum	1.6402	2.32253	6.90156e-06		KLF7	Klf7	0.806012	1.12444	0.02496
COL1A2	Col1a2	2.49726	2.28749	8.87712e-06		C1QA	C1qa	0.744948	1.17002	0.03683
FGF2	Fgf2	1.21466	1.85582	9.08147e-06
TFPI2	Tfpi2	3.61884	3.2466	9.4595e-06
FBN1	Fbn1	1.7848	2.53398	1.32943e-05
PRRX1	Prrx1	1.52154	1.74446	5.16757e-05
MMP3	Mmp3	2.08307	1.80078	7.29018e-05
BGN	Bgn	1.94905	1.81958	0.000135195
GJA1	Gja1	0.983442	1.59092	0.00015057
ITGA5	Itga5	1.3775	1.10917	0.000279248
SPARC	Sparc	1.70549	1.41828	0.000448437
SERPINH1	Serpinh1	1.43508	1.14986	0.000488094
COL3A1	Col3a1	2.24017	2.20385	0.000516299
PMP22	Pmp22	0.982379	1.68829	0.000556473
FN1	Fn1	2.09333	2.4518	0.000601119
FBLN1	Fbln1	1.11739	1.66709	0.000635009
POSTN	Postn	1.43818	1.94127	0.00077922
CDH11	Cdh11	1.74852	1.58997	0.0014238
SERPINE1	Serpine1	2.11027	1.86431	0.00235475
LRP1	Lrp1	1.49212	1.90119	0.00272425
PDLIM4	Pdlim4	1.36993	1.3398	0.00380139
MEST	Mest	1.2226	1.23464	0.00863585
COL6A3	Col6a3	0.954253	1.19389	0.0103091
COL6A2	Col6a2	1.0311	1.15702	0.0175559
SGCB	Sgcb	1.0696	1.21752	0.0196364
DAB2	Dab2	0.901488	1.43283	0.0201053
PFN2	Pfn2	1.09813	1.21895	0.0252511
ACTA2	Acta2	1.21985	1.04619	0.030468
MYLK	Mylk	0.522921	1.01706	0.036393
[truncated: 18 more columns]
